# Supplementary material for: Amplicon sequencing with Oxford nanopore technologies as a diagnostic alternative for small ruminant lentiviruses in sheep
Source: Sci Rep. 2026 Jan 25;16:6212. doi: 10.1038/s41598-026-36989-y (PMC12905341; doi:10.1038/s41598-026-36989-y)
Supplement: Supplementary file 1 — Supplementary Material 1 [file 41598_2026_36989_MOESM1_ESM.xlsx]

## Sheet: Rams' Herd diagnose
Animals	N	MVV POSITIVE	MVV NEGATIVE	MVV prevalence (%)
Animals diagnose with ELISA	3750	1480	2270	39.4667
Ewes	3628	1432	2196	39.4708
Rams	122	48	74	39.3443
Born in 2015	29	15	14	51.7241
Born in 2016	72	56	16	77.7778
Born in 2017	67	49	18	73.1343
Born in 2018	394	287	107	72.8426
Born in 2019	738	521	217	70.5962
Born in 2020	859	400	459	46.5658
Born in 2021	1481	148	1333	9.99325
Born in 2022	110	3	107	2.72727
Diagnosis date	November 2022
Diagnosis ELISA kit	ID Screen® MVV/CAEV Indirect, Innovative Diagnostics Innovative Diagnostics, Grabels, France

## Sheet: Rams collected 18-04-2023
RAM_id	Sex	Date of birth	Date of sample collection	Age at collection in years	Maedi ELISA diagnose Novembre 2022	Observations
1	male	2020-03-19	2023-04-18	3.08219	positive
2	male	2020-08-16	2023-04-18	2.67123	negative
3	male	2020-07-20	2023-04-18	2.74521	previous positive	foreskin ulcers
4	male	2019-06-20	2023-04-18	3.83014	positive	foreskin ulcers, blood in ejaculate
5	male	2020-08-16	2023-04-18	2.67123	negative	foreskin ulcers
6	male	2020-05-18	2023-04-18	2.91781	positive
7	male	2020-08-16	2023-04-18	2.67123	negative	foreskin ulcers, blood in ejaculate
8	male	2020-02-18	2023-04-18	3.16438	positive	pinkish ejaculate
9	male	2020-05-20	2023-04-18	2.91233	positive
10	male	2020-06-20	2023-04-18	2.8274	negative	foreskin ulcers
11	male	2020-05-21	2023-04-18	2.90959	negative	two ejaculate tubes are filled
12	male	2020-04-24	2023-04-18	2.98356	positive	foreskin ulcers
13	male	2020-10-15	2023-04-18	2.50685	negative
14	male	2020-05-16	2023-04-18	2.92329	positive
15	male	2020-07-19	2023-04-18	2.74795	negative	foreskin ulcers, blood in ejaculate
16	male	2020-05-21	2023-04-18	2.90959	negative	two tubes of ejaculate are filled probably with urine
17	male	2020-08-13	2023-04-18	2.67945	negative
18	male	2020-07-19	2023-04-18	2.74795	previous positive
19	male	2020-02-19	2023-04-18	3.16164	positive
20	male	2020-03-18	2023-04-18	3.08493	negative	foreskin ulcers, blood in ejaculate
21	male	2020-05-25	2023-04-18	2.89863	negative
22	male	2020-03-20	2023-04-18	3.07945	negative	foreskin ulcers
23	male	2020-05-21	2023-04-18	2.90959	negative
Previous positive = MVV positive animals in previous years ELISA test
Ram 16 was discarded from the study due to poor ejaculate condition

## Sheet: Rams collected 09-05-2024
RAM_id	Sex	Date of birth	Date of sample collection	Maedi ELISA diagnose Novembre 2022	Whole blood Nanopore diagnose
4	male	2019-06-20	2024-05-09	positive	NEIGAG negative/GAGPOL positive
6	male	2020-05-18	2024-05-09	positive	positive
11	male	2020-05-21	2024-05-09	negative	NEIGAG negative/GAGPOL positive
15	male	2020-07-19	2024-05-09	negative	NEIGAG negative/GAGPOL positive
17	male	2020-08-13	2024-05-09	negative	NEIGAG positive/GAGPOL negative
18	male	2020-07-19	2024-05-09	positive	NEIGAG positive/GAGPOL negative
19	male	2020-02-19	2024-05-09	positive	NEIGAG negative/GAGPOL positive
23	male	2020-05-21	2024-05-09	negative	negative

## Sheet: Rams PBMCs 09-09-2024 
RAM_id	Sex	Date of birth	Date of sample collection	Maedi ELISA diagnose Novembre 2022
2	male	2020-08-16	2024-09-27	negative
3	male	2020-07-20	2024-09-27	previous positive
4	male	2019-06-20	2024-09-27	positive
5	male	2020-08-16	2024-09-27	negative
6	male	2020-05-18	2024-09-27	positive
7	male	2020-08-16	2024-09-27	negative
9	male	2020-05-20	2024-09-27	positive
10	male	2020-06-20	2024-09-27	negative
11	male	2020-05-21	2024-09-27	negative
12	male	2020-04-24	2024-09-27	positive
14	male	2020-05-16	2024-09-27	positive
15	male	2020-07-19	2024-09-27	negative
17	male	2020-08-13	2024-09-27	negative
19	male	2020-02-19	2024-09-27	positive
23	male	2020-05-21	2024-09-27	negative

## Sheet: EXOPOL lung samples
Sample ID	qPCR Maedi	Cq	Sample date	Farm location	Species	Age	Symptoms	Sample origin
EXO_lung_1	negative	0	2022-02-14	Zaragoza	ovine	adult	respiratory	lung
EXO_lung_2	negative	0	2022-02-22	Badajoz	ovine	adult	respiratory	lung
EXO_lung_3	negative	0	2022-03-03	Zaragoza	ovine	adult	respiratory	lung
EXO_lung_6	positive	22.2	2019-07-08	Zaragoza	ovine	adult	respiratory	lung
EXO_lung_7	positive	23.7	2019-10-04	Toledo	ovine	adult	respiratory	lung
EXO_lung_9	positive	22.9	2021-01-27	Toledo	ovine	adult	respiratory	lung

## Sheet: Samples Herd2_VQ
ID Labo	Birth date	Sex	Date of ELISA diagnosis	Age at diagnosis (years)	ELISA diagnosis	Blood samples collection
Ram1_VQ	2021-04-22	Male	2023-07-13	2.22466	Positive	2024-07-29
Ram2_VQ	2021-07-21	Male	2023-07-13	1.97808	Positive	2024-07-29
Ram3_VQ	2023-10-16	Male	2024-06-11	0.654795	Negative	2024-07-29
Ram4_VQ	2022-08-16	Male	2024-06-11	1.82192	Negative	2024-07-29
Ram5_VQ	2022-10-21	Male	2023-07-13	0.726027	Negative	2024-07-29
Ram6_VQ	2021-07-21	Male	2024-06-13	2.89863	Negative	2024-07-29
Ram7_VQ	2022-02-21	Male	2024-06-11	2.30411	Negative	2024-07-29
Ram8_VQ	2021-07-22	Male	2024-06-13	2.89589	Negative	2024-07-29
Ram9_VQ	2021-01-31	Male	2024-06-13	3.36712	Negative	2024-07-29
Ram10_VQ	2021-10-12	Male	2024-06-11	2.66575	Negative	2024-07-29
Ram11_VQ	2023-01-26	Male	2024-06-13	1.38082	Negative	2024-07-29
Ram12_VQ	2023-02-13	Male	2024-06-11	1.32603	Positive	2024-07-29
Ram13_VQ	2022-07-17	Male	2024-06-13	1.90959	Negative	2024-07-29
Ram14_VQ	2022-07-20	Male	2024-06-13	1.90137	Negative	2024-07-29
Ram15_VQ	2021-02-05	Male	2024-06-13	3.35342	Negative	2024-07-29
Ram16_VQ	2022-07-19	Male	2024-06-13	1.90411	Negative	2024-07-29
Ram17_VQ	2023-04-26	Male	2024-06-13	1.13425	Negative	2024-07-29
Ram18_VQ	2023-02-15	Male	2024-06-13	1.32603	Negative	2024-07-29
Ram19_VQ	2023-02-13	Male	2024-06-13	1.33151	Negative	2024-07-29
Ram20_VQ	2021-10-14	Male	2024-06-11	2.66027	Negative	2024-07-29
Ram21_VQ	2022-04-22	Male	2024-06-13	2.14521	Positive	2024-07-29
Ram22_VQ	2023-04-26	Male	2024-06-13	1.13425	Negativo	2024-07-29
