# Supplementary material for: Amplicon sequencing with Oxford nanopore technologies as a diagnostic alternative for small ruminant lentiviruses in sheep
Source: Sci Rep. 2026 Jan 25;16:6212. doi: 10.1038/s41598-026-36989-y (PMC12905341; doi:10.1038/s41598-026-36989-y)
Supplement: Supplementary file 3 — Supplementary Material 3 [file 41598_2026_36989_MOESM3_ESM.xlsx]

## Sheet: Barcode and Libraries protocol
Nanopore sequencing protocol
For the GridION system, we used the PCR Barcoding Expansion (EXP-PBC001 or EXP-PBC096) with the Ligation Sequencing Kit V14 (SQK-LSK114), which includes a PCR step and is compatible with R10.4.1 flow cells (FLO-MIN114) and flongles (FLO-FLG114). Barcoding and library preparation took 150 minutes of time.
Library preparation
This protocol barcodes amplicons with 5’ PBC tail. For this, it requires the PCR Barcoding Expansion (EXP-PBC001 or EXP-PBC096) with the Ligation Sequencing Kit V14 (SQK-LSK114).
In our particular case, the protocol we followed was the same for Flow cell and Flongle devices only it changed in libraries concentration for loading on each device type.
Phase of barcoding PCR
PCR reaction with 100-200 fmol of each sample for a maximum of 12 samples (11 samples and the control-white) adjusted the volume to 48µl, 2µl of PCR Barcode and 50µl of LongAmp Taq 2X master mix. Total volume of 100µl into 0.2ml PCR tubes.
Program PCR on a thermal cycler: An initial denaturation of 3 min at 95°C, 15 cycles with denaturation of 15 seconds at 95ºC, annealing of 15 seconds at 62°C, extension of 1 min/kb at 65°C, a final extension of 1 min at 65°C and hold at 4ºC. PCR duration time ~39 minutes.
PCR clean up and Qubit quantification
In 1.5ml DNA Eppendorf LoBind tubes is added 0.4ml volume of resuspended AMPure XP Beads (40µl) to each reaction and is mixed with Hulamixer ™during 10 minutes at RT. Later the tubes are placed in a magnetic rack and beads pellets are washed with 200µl of freshly prepared 80% ethanol twice and the ethanol is removed using a pipette. Finally, the beads were resuspended in 25µl of nuclease-free wat…
Barcoded library was quantified using Qubit ™ fluorometer and they pooled of ≤ 1µg in 49µl Nuclease-free water (normalized equimolarly to ≤ 83 ng/barcode in the case of sequencing for 12 samples in the flow cells devices) The concentration of each sample/barcode is in function of library samples number. To obtain the required volume, UNIVAPO Vacuum Concentrator (Uniequip, Germany) was used.
End-prep and clean up
In a 0.2ml PCR tube mix 1µl of DNA Control Sample (DCS), 49µl of DNA, 7µl of Ultra II End-prep Reaction Buffer and 3µl Ultra II End-prep Enzyme Mix. Incubate at 20ºC for 5 minutes and 65ºC for 5 minutes in a thermal cycler.
In 1.5ml DNA Eppendorf LoBind tube is added 60µl volume of resuspended AMPure XP Beads to end-prep reaction (60µl) and is mixed with Hulamixer ™during 10 minutes at RT. Later the tube is placed in a magnetic rack and beads pellets are washed with 200µl of freshly prepared 80% ethanol twice and the ethanol is removed using a pipette.
Finally, the beads were resuspended in 60µl of nuclease-free water during 2 minutes at RT. The tubes were replaced in a magnetic rack and the 60µl eluate was collected in 1.5 ml Eppendorf DNA LoBind tube.
Adapter ligation, clean up and Qubit quantification
In 1.5ml DNA Eppendorf LoBind tube mix 60µl of DNA sample from the previous step, 25µl of Ligation Buffer (LNB), 10µl of NEBNext Quick T4 DNA Ligase and 5µl Ligation Adapter (LA). Incubate at RT for 10 minutes.
Add 40µl volume of resuspended AMPure XP Beads to adapter ligation prep (100µl) and is mixed with Hulamixer ™during 10 minutes at RT. The tube is placed in a magnetic rack and beads pellets are washed with 250µl of Short Fragment Buffer (SFB) twice with flicking the beads to resuspend, spin down and return the tube to the magnetic rack and SFB is removed using a pipette.
Finally, the beads were resuspended in 15µl of Elution Buffer (EB) water during 10 minutes at RT. The tubes were replaced in a magnetic rack and the 15µl eluate was collected in 1.5 ml Eppendorf DNA LoBind tube.
Barcoded library was quantified using Qubit ™ fluorometer and made up our library to 12 µl at 10-20fmol with R10.4.1 flow cells (FLO-MIN114) or 5 µl at 5-10fmol with flongles (FLO-FLG114).
Priming and loading the SpotON of flow cell
To prepare the Flow-Cell priming mix with BSA we added 1170 µl of Flow Cell Flush (FCF), 5 µl of BSA at 50 mg/ml and 30 µl of Flow Cell Tether (FCT). Load 800 µl of the priming mix into priming port of flow cell and wait 5 minutes. During this time is prepared the library for loading with 37.5 µl of Sequencing Buffer (SB), 25.5 µl of Library Beads (LIB) and 12µl DNA library. Load 200 µl of the pr…
Priming and loading the sample port of flongles
To prepare the Flongle priming mix we added 117 µl of Flow Cell Flush (FCF) and 3 µl of Flow Cell Tether (FCT). Load 120 µl of priming mix into the Flongle flow cell by slowly pipetting down. Immediately add 30 µl of sequencing mix: 15 µl of Sequencing Buffer (SB), 10 µl of Library Beads (LIB) and 5µl DNA library. Seal the Flongle flow cell using the adhesive tape over the sample port.
Barcoding strategy
The barcode score represents how closely a read sequence matches to a known barcode sequence. So if the classification of the reads is performed under a barcode scores of 60, this graph suggests ~2% of those reads might be misclassified. However, using a barcode score of 70 leads to a percentage of almost 0 of misclassified reads (see Figure). The barcode score optimised to balance classification…
For diseases diagnosis it is very important to stablish a very precise allocation of positive and negative animals. Since the sequencing using Flow Cells included many samples (11 to 22) of MVV ELISA positive and negative animals, it is essential that the barcodes are correctly assigned to each sample.
In this study we have found that a barcode score of 70 in the white control sample does not map any reads against the various Maedi genomes and genes included in the fasta file.
Relationship between Q-score and basecalling accuracy (%). The red points highlight common Q values (Q7, Q10, Q15, Q20, Q30)

## Sheet: Flow-Cells BLOOD
FAW55096
Barcode	Sample	ELISA	qPCR EXOPOL	PCR GAGPOL_1	AMPLICON size	Electrof.	NANO ng/µl	vol.(µl)	H2O (48µl)	Qubit ng/µl	ng/24µl sample	Pool	Library	ng of final library	Reload/pores	SQK_LSK114 EXP-PBC001
1	Ram 1	Positive	Negative	Nested-Multiplex	1200bp+770bp	Positive	245	2	46	0.766	18.3
2	Ram 2	Negative	Negative	Nested-Multiplex	1200bp+770bp	Positive	252	2	46	0.822	19.7
3	Ram 3	Positive Ant.	Negative	Nested-Multiplex	1200bp+770bp	Positive	258	2	46	0.592	14.2
4	Ram 4	Positive	Negative	Nested-Multiplex	1200bp+770bp	Positive	279	2	46	0.666	15.9
5	Ram 5	Negative	Negative	Nested-Multiplex	1200bp+770bp	Positive	251	2	46	0.818	19.6
6	Ram 6	Positive	Positive	Nested-Multiplex	1200bp+770bp	Positive	256	2	46	1.2	28.8
7	Ram 7	Negative	Negative	Nested-Multiplex	1200bp+770bp	Positive	251	2	46	0.4	9.6
8	Ram 8	Positive	Negative	Nested-Multiplex	1200bp+770bp	Positive	228	2	46	0.538	12.9
9	Ram 9	Positive	Negative	Nested-Multiplex	1200bp+770bp	Positive	274	2	46	0.424	10.1
10	Ram 10	Negative	Negative	Nested-Multiplex	1200bp+770bp	Positive	237	2	46	0.438	10.5
11	Ram 11	Negative	Negative	Nested-Multiplex	1200bp+770bp	Positive	247	2	46	0.388	9.3
12	White			Nested-Multiplex	1200bp+770bp		304	2	46	0.262	7
											169ng total	1,86ng/µl	4,02ng/µl	30,15ng	1192 pores
						3µl sample
						1,2µl Exosap
FAV56516
Barcode	Sample	ELISA	qPCR EXOPOL	PCR GAGPOL_1	AMPLICON size	Electrof.	NANO ng/µl	vol.(µl)	H2O (48µl)	Qubit ng/µl	ng/24µl sample	Pool	Library	ng of final library	Reload/pores	SQK_LSK114 EXP-PBC001
1	Ram 12	Positive	Positive	Nested-Multiplex	1200bp+770bp	Positive	231	2	46	0.682	16.3
2	Ram 13	Negative	Negative	Nested-Multiplex	1200bp+770bp	Positive	258	2	46	0.43	10.3
3	Ram 14	Positive	Negative	Nested-Multiplex	1200bp+770bp	Positive	244	2	46	0.484	11.6
4	Ram 15	Negative	Negative	Nested-Multiplex	1200bp+770bp	Positive	264	2	46	0.32	7.68
5	Ram 17	Negative	Negative	Nested-Multiplex	1200bp+770bp	Positive	242	2	46	0.428	10.2
6	Ram 18	Positive	Negative	Nested-Multiplex	1200bp+770bp	Positive	256	2	46	0.532	12.7
7	Ram 19	Positive	Negative	Nested-Multiplex	1200bp+770bp	Positive	247	2	46	0.368	8.8
8	Ram 20	Negative	Negative	Nested-Multiplex	1200bp+770bp	Positive	244	2	46	0.42	10.1
9	Ram 21	Negative	Negative	Nested-Multiplex	1200bp+770bp	Positive	259	2	46	0.382	9.2
10	Ram 22	Negative	Negative	Nested-Multiplex	1200bp+770bp	Positive	271	2	46	0.478	11.4
11	Ram 23	Negative	Negative	Nested-Multiplex	1200bp+770bp	Positive	261	2	46	0.556	13.3
12	White			Nested-Multiplex	1200bp+770bp		310	2	46	0.212	5.1
											127ng total	1,23ng/µl	3,42ng/µl	30,1ng	1201 pores
FAY08869
Barcode	Sample	ELISA	qPCR EXOPOL	PCR GAGPOL_2	AMPLICON size	Electrof.	Qubit ng/µl	8,3ng/sample	Pool	Library	ng of final library	Reload/pores	SQK_LSK114 EXP-PBC001
1	Ram 1	Positive	Negative	Multiplex	903bp+770bp	?	3.4	2.4
2	Ram 2	Negative	Negative	Multiplex	903bp+770bp	?	0.894	9.2
3	Ram 3	Positive	Negative	Multiplex	903bp+770bp	?	0.616	13.5
4	Ram 4	Positive	Negative	Multiplex	903bp+770bp	Positive	1.52	5.4
5	Ram 5	Negative	Negative	Multiplex	903bp+770bp	Negative	0.67	12.4
6	Ram 6	Positive	Positive	Multiplex	903bp+770bp	Positive	1.04	8
7	Ram 7	Negative	Negative	Multiplex	903bp+770bp	Positive	1.17	7.1
8	Ram 8	Positive	Negative	Multiplex	903bp+770bp	Positive	0.684	12.1
9	Ram 9	Positive	Negative	Multiplex	903bp+770bp	Positive	0.346	all
10	Ram 10	Negative	Negative	Multiplex	903bp+770bp	?	0.956	8.7
11	Ram 11	Negative	Negative	Multiplex	903bp+770bp	?	0.576	14.4
12	White			Multiplex	903bp+770bp		0.298	all
									1,41ng/µl	1,82ng/µl	25,5ng	1425 pores
						5µl sample
						2µl Exosap
FAU98679
Barcode	Sample	ELISA	qPCR EXOPOL	PCR GAGPOL_2	AMPLICON size	Electrof.	Qubit ng/µl	8,3ng/sample	Pool	Library	ng of final library	Reload/pores	SQK_LSK114 EXP-PBC001
1	Ram 12	Positive	Positive	Multiplex	903bp+770bp	Positive	1.21	6.8
2	Ram 13	Negative	Negative	Multiplex	903bp+770bp	Positive	0.748	11.1
3	Ram 14	Positive	Negative	Multiplex	903bp+770bp	Positive	0.89	9.3
4	Ram 15	Negative	Negative	Multiplex	903bp+770bp	?	1.17	7.1
5	Ram 17	Negative	Negative	Multiplex	903bp+770bp	Positive	2.28	3.6
6	Ram 18	Positive	Negative	Multiplex	903bp+770bp	?	1.05	8
7	Ram 19	Positive	Negative	Multiplex	903bp+770bp	?	1.07	8
8	Ram 20	Negative	Negative	Multiplex	903bp+770bp	?	1.02	8
9	Ram 21	Negative	Negative	Multiplex	903bp+770bp	Positive	3.94	2.1
10	Ram 22	Negative	Negative	Multiplex	903bp+770bp	Positive	1.25	6.7
11	Ram 23	Negative	Negative	Multiplex	903bp+770bp	Positive	1.35	6.1
12	White			Multiplex	903bp+770bp		0.974	8.5
									1,98ng/µl	3,60ng/µl	30ng	681 pores
FAY75906
Barcode	Sample	ELISA	qPCR EXOPOL	PCR GAGPOL_2	AMPLICON size	vol.(µl)	H2O (48µl)	Qubit ng/µl	45,5ng/sample	Library	Reload /pores	ng of final library	SQK_LSK114 EXP-PBC096
1	Ram 1	Positive	Negative	Multiplex	903bp+770bp	21	27	1.55	All 31.0
2	Ram 2	Negative	Negative	Multiplex	903bp+770bp	21	27	2.74	16.6
3	Ram 3	Positive	Negative	Multiplex	903bp+770bp	21	27	20.6	2.2
4	Ram 4	Positive	Negative	Multiplex	903bp+770bp	21	27	2.96	15.3
5	Ram 5	Negative	Negative	Multiplex	903bp+770bp	21	27	3.04	15
6	Ram 6	Positive	Positive	Multiplex	903bp+770bp	21	27	1.81	All 36,2
7	Ram 7	Negative	Negative	Multiplex	903bp+770bp	21	27	18.2	2.5
8	Ram 8	Positive	Negative	Multiplex	903bp+770bp	21	27	1.16	All 23.2
9	Ram 9	Positive	Negative	Multiplex	903bp+770bp	21	27	1.24	All 24.8
10	Ram 10	Negative	Negative	Multiplex	903bp+770bp	21	27	1.02	All 20.4
11	Ram 11	Negative	Negative	Multiplex	903bp+770bp	21	27	6.54	6.9
12	Ram 12	Positive	Positive	Multiplex	903bp+770bp	21	27	8.18	5.6
13	Ram 13	Negative	Negative	Multiplex	903bp+770bp	21	27	4.56	10
14	Ram 14	Positive	Negative	Multiplex	903bp+770bp	21	27	3.38	13.4
15	Ram 15	Negative	Negative	Multiplex	903bp+770bp	21	27	6.58	6.9
16	White			Multiplex	903bp+770bp	21	27	0.316	All 60.3
17	Ram 17	Negative	Negative	Multiplex	903bp+770bp	21	27	7.56	6
18	Ram 18	Positive	Negative	Multiplex	903bp+770bp	21	27	7.04	6.5
19	Ram 19	Positive	Negative	Multiplex	903bp+770bp	21	27	3.48	13
20	Ram 20	Negative	Negative	Multiplex	903bp+770bp	21	27	5.32	8.5
21	Ram 21	Negative	Negative	Multiplex	903bp+770bp	21	27	2.2	All 44.0
22	Ram 22	Negative	Negative	Multiplex	903bp+770bp	21	27	2.12	All 42.0
23	Ram 23	Negative	Negative	Multiplex	903bp+770bp	21	27	3.2	14.2
									910 ng total	42,4 ng/µl	1/1469 pores	65ng
											2	424ng
						15µl sample
						6µl Exosap

## Sheet: Flow_Cell EXOPOL-lung
FAY31146
Barcode	Sample	qPCR EXOPOL	PCR GAGPOL_2	AMPLICON size	Qubit ng/µl	vol.(µl)	H2O (48µl)	Qubit ng/µl	200 ng/sample	Library	Reload /pores	ng of final library	SQK_LSK114 EXP-PBC096
1	EXO_lung_1	Negative	Multiplex	903bp+770bp	7.12	29	19	7.22	All
2	EXO_lung_2	Negative	Multiplex	903bp+770bp	2.02	43.6	4.4	1.28	All
7	EXO_lung_7	Positive	Multiplex	903bp+770bp	23.06	9	39	37	5.5
9	EXO_lung_9	Positive	Multiplex	903bp+770bp	48.2	5	43	9.9	9.9
24	White		Multiplex	903bp+770bp	0.25	48		1.32	All	23,6 ng/µl
											1/250 pores	94,4ng
											2	236ng

## Sheet: Flow-Cells SPERM
FAS63766	GAGPOL_1
Barcode	Muestra	PCR	AMPLICON size	Electrof.	NANO ng/µl	vol.(µl)	H2O (48µl)	Qubit ng/µl	ng/sample	Pool	Library	ng of final library	Reload/pores	SQK_LSK114 EXP-PBC001
1	Ram 1	Nested-Multiplex	1200pb+770pb	Positive	180	6	42	0.918	22
2	Ram 2	Nested-Multiplex	1200pb+770pb	Negative	184	6	42	0.782	18.7
3	Ram 3	Nested-Multiplex	1200pb+770pb	Negative	187	6	42	0.672	16.1
4	Ram 4	Nested-Multiplex	1200pb+770pb	Negative	193	6	42	0.434	10.4
5	Ram 5	Nested-Multiplex	1200pb+770pb	Negative	214	6	42	0.648	15.5
6	Ram 6	Nested-Multiplex	1200pb+770pb	Negative	190	6	42	0.954	22.8
7	Ram 7	Nested-Multiplex	1200pb+770pb	Negative	190	6	42	0.636	15.2
8	Ram 8	Nested-Multiplex	1200pb+770pb	Negative	185	6	42	0.56	13.4
9	Ram 9	Nested-Multiplex	1200pb+770pb	Positive	171	6	42	0.676	16.2
10	Ram 10	Nested-Multiplex	1200pb+770pb	Positive	180	6	42	0.43	10.3
11	Ram 11	Nested-Multiplex	1200pb+770pb	Negative	180	6	42	0.37	8.88
12	White	Nested-Multiplex	1200pb+770pb		190	6	42	0.228	5.47
					5µl sample					2,12ng/µl	3,42ng/µl	30,1ng	942 pores
					2µl Exosap
FAV81840	GAGPOL_1
Barcode	Muestra	PCR	AMPLICON size	Electrof.	NANO ng/µl	vol.(µl)	H2O (48µl)	Qubit ng/µl	ng/sample	Pool	Library	ng of final library	Reload/pores	SQK_LSK114 EXP-PBC001
1	Ram 12	Nested-Multiplex	1200pb+770pb	Positive	176	6	42	1.01	18.18
2	Ram 13	Nested-Multiplex	1200pb+770pb	Positive	193	6	42	0.788	18.9
3	Ram 14	Nested-Multiplex	1200pb+770pb	Positive	250	6	42	1.16	20.88
4	Ram 15	Nested-Multiplex	1200pb+770pb	Positive	180	6	42	1.02	18.36
5	Ram 17	Nested-Multiplex	1200pb+770pb	Positive	196	6	42	0.526	12.6
6	Ram 18	Nested-Multiplex	1200pb+770pb	Positive	182	6	42	0.488	11.7
7	Ram 19	Nested-Multiplex	1200pb+770pb	Positive	179	6	42	0.512	12.3
8	Ram 20	Nested-Multiplex	1200pb+770pb	Positive	175	6	42	0.684	16.4
9	Ram 21	Nested-Multiplex	1200pb+770pb	Negative	212	6	42	1.17	21.06
10	Ram 22	Nested-Multiplex	1200pb+770pb	Positive	177	6	42	0.26	6.24
11	Ram 23	Nested-Multiplex	1200pb+770pb	Positive	170	6	42	0.778	18.6
12	White	Nested-Multiplex	1200pb+770pb		190	6	42	0.332	7.9	2,48ng/µl	7,18ng/µl	32,3ng	1124 pores
FAY63397	GAGPOL_2
Barcode	Sample	PCR	AMPLICON size	vol.(µl)	H2O (48µl)	Qubit ng/µl	83ng/muestra	Library	ng of final library	Reload/pores	SQK_LSK114 EXP-PBC096
1	Ram 1	Multiplex	903bp+770bp	14	34	7.46	11.1
2	Ram 2	Multiplex	903bp+770bp	14	34	2.3	All
3	Ram 3	Multiplex	903bp+770bp	14	34	10	8.3
4	Ram 4	Multiplex	903bp+770bp	14	34	7.82	10.6
5	Ram 5	Multiplex	903bp+770bp	14	34	11.4	7.3
6	Ram 6	Multiplex	903bp+770bp	14	34	4.56	18.2
7	Ram 7	Multiplex	903bp+770bp	14	34	5.88	14.1
8	Ram 8	Multiplex	903bp+770bp	14	34	4.54	18.3
9	Ram 9	Multiplex	903bp+770bp	14	34	6.2	13.4
10	Ram 10	Multiplex	903bp+770bp	14	34	2.24	All
11	Ram 11	Multiplex	903bp+770bp	14	34	1.76	All
23	White	Multiplex	903bp+770bp	14	34	0.238	All	43,4ng/µl	43,4ng	1513 pores
					10µl sample
					4µl Exosap
FAY61578	GAGPOL_2
Barcode	Sample	PCR	AMPLICON size	vol.(µl)	H2O (48µl)	Qubit ng/µl	83ng/muestra	Library	ng of final library	Reload/pores	SQK_LSK114 EXP-PBC096
12	Ram 12	Multiplex	903bp+770bp	14	34	4.98	16.6
13	Ram 13	Multiplex	903bp+770bp	14	34	1.08	All
14	Ram 14	Multiplex	903bp+770bp	14	34	1.98	All
15	Ram 15	Multiplex	903bp+770bp	14	34	3.14	All
16	Ram 17	Multiplex	903bp+770bp	14	34	5.58	14.8
17	Ram 18	Multiplex	903bp+770bp	14	34	3.6	23.1
18	Ram 19	Multiplex	903bp+770bp	14	34	1.25	All
19	Ram 20	Multiplex	903bp+770bp	14	34	1.67	All
20	Ram 21	Multiplex	903bp+770bp	14	34	6.96	12
21	Ram 22	Multiplex	903bp+770bp	14	34	6.46	12.8
22	Ram 23	Multiplex	903bp+770bp	14	34	4.24	19.5
24	White	Multiplex	903bp+770bp	14	34	0.79	All	32,4ng/µl	42,12ng	1444 pores

## Sheet: Flow-Cells SWABS
FAW56564	GAGPOL_1
Barcode	Sample	PCR	AMPLICON size	Electrof.	NANO ng/µl	vol.(µl)	H2O (48µl)	Qubit ng/µl	ng/muestra	Pool	Library	ng of final library	Reload/pores	SQK_LSK114 EXP-PBC001
1	Ram 1	Anidada-Multiplex	1200pb+770pb	Negative	294	6	42	1.35	18.9
2	Ram 2	Anidada-Multiplex	1200pb+770pb	Negative	306	6	42	0.59	14.16
3	Ram 3	Anidada-Multiplex	1200pb+770pb	Negative	248	6	42	0.408	9.8
4	Ram 4	Anidada-Multiplex	1200pb+770pb	Negative	285	6	42	1.87	18.7
5	Ram 5	Anidada-Multiplex	1200pb+770pb	Negative	265	6	42	0.694	16.6
6	Ram 6	Anidada-Multiplex	1200pb+770pb	Positive	291	6	42	0.8	19.2
7	Ram 7	Anidada-Multiplex	1200pb+770pb	Positive	284	6	42	0.768	18.4
8	Ram 8	Anidada-Multiplex	1200pb+770pb	Positive	274	6	42	0.396	9.5
9	Ram 9	Anidada-Multiplex	1200pb+770pb	Negative	247	6	42	0.18	4.3
10	Ram 10	Anidada-Multiplex	1200pb+770pb	Negative	299	6	42	0.208	5
11	Ram 11	Anidada-Multiplex	1200pb+770pb	Positive	254	6	42	0.332	7.9
12	White				257	6	42	0.274	6.5
					5µl sample					1,62ng/µl	1,94ng/µl	27,16ng	1186 pores
					2µl Exosap
FAV81713	GAGPOL_1
Barcode	Sample	PCR	AMPLICON size	Electrof.	NANO ng/µl	vol.(µl)	H2O (48µl)	Qubit ng/µl	ng/muestra	Pool	Library	ng of final library	Reload/pores	SQK_LSK114 EXP-PBC001
1	Ram 12	Anidada-Multiplex	1200pb+770pb	Negative	234	6	42	0.362	8.7
2	Ram 13	Anidada-Multiplex	1200pb+770pb	Negative	259	6	42	0.336	8.1
3	Ram 14	Anidada-Multiplex	1200pb+770pb	Positive	264	6	42	0.612	14.6
4	Ram 15	Anidada-Multiplex	1200pb+770pb	Positive	260	6	42	0.406	9.7
5	Ram 17	Anidada-Multiplex	1200pb+770pb	Positive	259	6	42	13.1	19.5
6	Ram 18	Anidada-Multiplex	1200pb+770pb	Negative	266	6	42	0.47	11.3
7	Ram 19	Anidada-Multiplex	1200pb+770pb	Negative	271	6	42	0.622	15
8	Ram 20	Anidada-Multiplex	1200pb+770pb	Positive	267	6	42	0.66	15.8
9	Ram 21	Anidada-Multiplex	1200pb+770pb	Positive	249	6	42	0.514	12.3
10	Ram 22	Anidada-Multiplex	1200pb+770pb	Positive	233	6	42	0.816	19.5
11	Ram 23	Anidada-Multiplex	1200pb+770pb	Positive	253	6	42	2.54	17.78
12	White	Anidada-Multiplex	1200pb+770pb		255	6	42	1.46	20.44	2,16ng/µl	5,76ng/µl	29,9ng	1008 pores
FAY42405	GAGPOL_2
Barcode	Sample	PCR	AMPLICON size	vol.(µl)	H2O (48µl)	Qubit ng/µl	83ng/sample	Library	ng of final library	Reload/pores	SQK_LSK114 EXP-PBC096
1	Ram 1	Multiplex	903bp+770bp	14	34	1.89	All
2	Ram 2	Multiplex	903bp+770bp	14	34	1.42	All
3	Ram 3	Multiplex	903bp+770bp	14	34	0.81	All
4	Ram 4	Multiplex	903bp+770bp	14	34	6.26	All
5	Ram 5	Multiplex	903bp+770bp	14	34	1.39	All
6	Ram 6	Multiplex	903bp+770bp	14	34	0.916	All
7	Ram 7	Multiplex	903bp+770bp	14	34	0.878	All
8	Ram 8	Multiplex	903bp+770bp	14	34	0.806	All
9	Ram 9	Multiplex	903bp+770bp	14	34	1.66	All
10	Ram 10	Multiplex	903bp+770bp	14	34	0.742	All
11	Ram 11	Multiplex	903bp+770bp	14	34	0.622	All
24	White	Multiplex	903bp+770bp	14	34	0.722	All	11,4ng/µl	42,18ng	1/943 pores
					10µl sample					2
					4µl Exosap
FAY61578	GAGPOL_2
Barcode	Sample	PCR	AMPLICON size	vol.(µl)	H2O (48µl)	Qubit ng/µl	83ng/sample	Library	ng of final library	Reload/pores	SQK_LSK114 EXP-PBC096
12	Ram 12	Multiplex	903bp+770bp	14	34	1.65	All
13	Ram 13	Multiplex	903bp+770bp	14	34	8.1	10.2
14	Ram 14	Multiplex	903bp+770bp	14	34	1.74	All
15	Ram 15	Multiplex	903bp+770bp	14	34	1.23	All
17	Ram 17	Multiplex	903bp+770bp	14	34	0.798	All
18	Ram 18	Multiplex	903bp+770bp	14	34	0.69	All
19	Ram 19	Multiplex	903bp+770bp	14	34	1.21	All
20	Ram 20	Multiplex	903bp+770bp	14	34	0.864	All
21	Ram 21	Multiplex	903bp+770bp	14	34	1.3	All
22	Ram 22	Multiplex	903bp+770bp	14	34	3.14	All
23	Ram 23	Multiplex	903bp+770bp	14	34	2.96	All
25	White	Multiplex	903bp+770bp	14	34	0.656	All	16,4ng/µl	41ng	252 pores

## Sheet: Flow-Cells PBMCs
FAZ57997
Barcode	Sample	ELISA	qPCR EXOPOL	PCR GAGPOL_2	AMPLICON size	Qubit ng/µl	vol µl(125ng)	H2O 24µl	Qubit ng/µl	ng/sample (67ng)	Library	Reload/pores	ng of final library	SQK-LSK 114 EXP-PBC096
32	Ram 2	Negative	Negative	Multiplex	903bp+770bp	27	5	19	14.8	4.6
33	Ram 3	Positive	Negative	Multiplex	903bp+770bp	30.4	4.2	19.8	13.4	5
34	Ram 4	Positive	Negative	Multiplex	903bp+770bp	27	5	19	9.7	7
35	Ram 5	Negative	Negative	Multiplex	903bp+770bp	25.4	5	19	7.8	8.6
36	Ram 6	Positive	Positive	Multiplex	903bp+770bp	26.4	5	19	10.7	6.3
37	Ram 7	Negative	Negative	Multiplex	903bp+770bp	20.2	6.2	17.8	15.8	4.3
39	Ram 9	Positive	Negative	Multiplex	903bp+770bp	31	4	20	9.8	7
40	Ram 10	Negative	Negative	Multiplex	903bp+770bp	48	3	21	13.8	4.8
41	Ram 11	Negative	Negative	Multiplex	903bp+770bp	22	6	18	7.9	8.5
42	Ram 12	Positive	Positive	Multiplex	903bp+770bp	25	5	19	8.9	7.5
44	Ram 14	Positive	Negative	Multiplex	903bp+770bp	26	5	19	10.8	6.3
45	Ram 15	Negative	Negative	Multiplex	903bp+770bp	26.8	5	19	8.8	7.5
47	Ram 17	Negative	Negative	Multiplex	903bp+770bp	32.6	4	20	9	7.5
49	Ram 19	Positive	Negative	Multiplex	903bp+770bp	28.8	4.3	19.8	13.8	4.8
53	Ram 23	Negative	Negative	Multiplex	903bp+770bp	29.6	4.3	19.8	19.3	3.5
54	white			Multiplex	903bp+770bp	40.8	5	21	2.3	All
											35ng/µl	1/1527	70ng
												2/188	105ng
FBB18794
Barcode	Sample	ELISA	qPCR EXOPOL	PCR GAGPOL_2	AMPLICON size	Qubit ng/µl	vol µl(125ng)	H2O 24µl	Qubit ng/µl	ng/sample(67ng)	Library	Reload/pores	ng of final library	SQK-LSK 114 EXP-PBC096
32	Ram 2	Negative	Negative	Multiplex	903bp+770bp	27	5	19	14.8	4.6
33	Ram 3	Positive	Negative	Multiplex	903bp+770bp	30.4	4.2	19.8	13.4	5
34	Ram 4	Positive	Negative	Multiplex	903bp+770bp	27	5	19	9.7	7
35	Ram 5	Negative	Negative	Multiplex	903bp+770bp	25.4	5	19	7.8	8.6
36	Ram 6	Positive	Positive	Multiplex	903bp+770bp	26.4	5	19	10.7	6.3
37	Ram 7	Negative	Negative	Multiplex	903bp+770bp	20.2	6.2	17.8	15.8	4.3
39	Ram 9	Positive	Negative	Multiplex	903bp+770bp	31	4	20	9.8	7
40	Ram 10	Negative	Negative	Multiplex	903bp+770bp	48	3	21	13.8	4.8
41	Ram 11	Negative	Negative	Multiplex	903bp+770bp	22	6	18	7.9	8.5
42	Ram 12	Positive	Positive	Multiplex	903bp+770bp	25	5	19	8.9	7.5
44	Ram 14	Positive	Negative	Multiplex	903bp+770bp	26	5	19	10.8	6.3
45	Ram 15	Negative	Negative	Multiplex	903bp+770bp	26.8	5	19	8.8	7.5
47	Ram 17	Negative	Negative	Multiplex	903bp+770bp	32.6	4	20	9	7.5
49	Ram 19	Positive	Negative	Multiplex	903bp+770bp	28.8	4.3	19.8	13.8	4.8
53	Ram 23	Negative	Negative	Multiplex	903bp+770bp	29.6	4.3	19.8	19.3	3.5
54	white			Multiplex	903bp+770bp	40.8	5	21	2.3	All
											35ng/µl	1/543	70ng
												2/100	238ng

## Sheet: Flongles BLOOD-LUNG
ASC557
Barcode	Sample	ELISA	qPCR	PCR GAGPOL_2	AMPLICON size	Qubit ng/µl	12,5ng/sample	Library	ng of final library	Reload/pores	SQK_LSK114 EXP-PBC001
1	Ram 18	Positive	Negative	Multiplex	903pb+770pb	5.92	2.2
2	Ram 19	Positive	Negative	Multiplex	903pb+770pb	0.324	All
3	Ram 20	Negative	Negative	Multiplex	903pb+770pb	1.71	7.3
4	Ram 21	Negative	Negative	Multiplex	903pb+770pb	2.2	5.7
5	Ram 22	Negative	Negative	Multiplex	903pb+770pb	1.02	12.5
6	Ram 23	Negative	Positive	Multiplex	903pb+770pb	2.28	5.5
7	EXO_lung_3		Negative	Multiplex	903pb+770pb	0.942	13.2
8	EXO_lung_6		Positive	Multiplex	903pb+770pb	2.64	4.7
9	White			Multiplex	903pb+770pb	1.5	8.3	5,54ng/µl	10ng	78 pores
				10µl sample
				4µl Exosap
ASU060
Barcode	Sample	ELISA	qPCR	PCR GAGPOL_2	AMPLICON size	Qubit ng/µl	16,6ng/sample	Library	ng of final library	Reload/pores	SQK_LSK114 EXP-PBC001
2	blood 2	Negative	Negative	Multiplex	903pb+770pb	2.54	6.5
5	blood 17	Negative	Negative	Multiplex	903pb+770pb	3.36	4.9
6	blood 18	Positive	Negative	Multiplex	903pb+770pb	3.56	4.6
7	blood 19	Positive	Negative	Multiplex	903pb+770pb	2.84	5.8
8	blood 20	Negative	Negative	Multiplex	903pb+770pb	1.83	9.1
10	blood 22	Negative	Negative	Multiplex	903pb+770pb	2.2	7.5
12	White			Multiplex				6,84ng/µl	10,26ng	95 pores
				10µl sample
				4µl Exosap
ARC997
Barcode	Sample	ELISA	qPCR	PCR GAGPOL_2	AMPLICON size	Qubit ng/µl	5.5ng/sample	Library	ng of final library	Reload/pores	SQK_LSK114 EXP-PBC001
5	Ram 5	Negative	Negative	Multiplex	903pb+770pb	0.67	8,3µl
6	Ram 6	Positive	Positive	Multiplex	903pb+770pb	1.04	5,2µl
9	Ram 21	Negative	Negative	Multiplex	903pb+770pb	3.94	1,4µl
11	Ram 23	Negative	Negative	Multiplex	903pb+770pb	1.35	4,1µl
12	White			Multiplex				0,984ng/µl	5ng	80 pores
				10µl sample
				4µl Exosap
ARB965
Barcode	Sample	ELISA	qPCR	PCR GAGPOL_2	AMPLICON size	Qubit ng/µl	8.3ng/sample	Library	ng of final library	Reload/pores	SQK_LSK114 EXP-PBC001
1	Ram 12	Positive	Positive	Multiplex	903pb+770pb	1.21	6,9µl
3	Ram 3	Positive Ant.	Negative	Multiplex	903pb+770pb	0.616	9,7µl
4	Ram 15	Negative	Negative	Multiplex	903pb+770pb	1.17	7.1µl
5	Ram 5	Negative	Negative	Multiplex	903pb+770pb	0.6	13,8µl
6	Ram 6	Positive	Positive	Multiplex	903pb+770pb	1.04	8µl
9	Ram 21	Negative	Negative	Multiplex	903pb+770pb	3.94	2µl
10	Ram 10	Negative	Negative	Multiplex	903pb+770pb	0.956	8,6µl
11	Ram 23	Negative	Negative	Multiplex	903pb+770pb	1.35	6µl
8	White			Multiplex				3,56ng/µl	10ng	75 pores
				10µl sample
				4µl Exosap
ATA155
Barcode	Sample	ELISA	qPCR	PCR GAGPOL_2	AMPLICON size	Qubit ng/µl	20ng/sample	Library	ng of final library	Reload/pores	SQK_LSK114 EXP-PBC096
4	Ram 4	Positive	Negative	Multiplex	903pb+770pb	1.37	All
5	Ram 5	Negative	Negative	Multiplex	903pb+770pb	2.08	12.1
66	Ram 6	Positive	Positive	Multiplex	903pb+770pb	1.11	All
7	Ram 7	Negative	Negative	Multiplex	903pb+770pb	8.02	3.2
24	White			Multiplex	903pb+770pb	0.152	All	6,66ng/µl	33ng	81 pores
				10µl sample
				4µl Exosap

## Sheet: Flow-Cells P25
FAY32157	2025-02-18	Test primers 6 samples
Barcode	Sample	ELISA	PCR	Amplicon	Qubit BR	vol(110-160ng)	H2O (11,5ul)	Qubit HS	ng/sample	Library	Reload/pores	ng of final library	Native Barcoding Kit 24 V14 (SQK-NBD114.24)
BC3	Ram12	Positive	HQ_P25_20F/HQ_P25_2R	1286bp	30.6	5.4	6.1	17.2	129
BC4	Ram13	Negative	HQ_P25_20F/HQ_P25_2R	1286bp	36.8	4.5	7	21.4	160.5
BC10	Ram12	Positive	HQ_P25_300F/HQ_P25_2R	967bp	37.6	3.5	8	19	142.5
BC11	Ram13	Negative	HQ_P25_300F/HQ_P25_2R	967bp	35.4	3.8	7.7	18.8	141
BC17	Ram12	Positive	HQ_P25_5G+6G_400F/HQ_P25_2R	863bp	54	2.1	9.4	11.5	86.25
BC18	Ram13	Negative	HQ_P25_5G+6G_400F/HQ_P25_2R	863bp	27.4	4.1	7.4	16.8	126
										30,2 ng/µl	171 pores	66,5ng
					S1 110			S1 29,69
					S2 12162			S2 15185
FBB18794	2025-03-03	Test primers 24 samples
Barcode	Sample	ELISA	PCR	Amplicon	Qubit BR	vol(110-160ng)	H2O (11,5ul)	Qubit HS	ng/sample	Library	Reload/pores	ng of final library	Native Barcoding Kit 24 V14 (SQK-NBD114.24)
BC1	Ram5	Negative	HQ_P25_20F/HQ_P25_2R	1286bp	24.4	6.7	4.8	29.2	219
BC2	Ram7	Negative	HQ_P25_20F/HQ_P25_2R	1286bp	19.5	8.2	3.3	19.6	147
BC3	Ram12	Positive	HQ_P25_20F/HQ_P25_2R	1286bp	30.6	5.4	6.1	24	180
BC4	Ram13	Negative	HQ_P25_20F/HQ_P25_2R	1286bp	36.8	4.5	7	22.8	171
BC5	Ram15	Negative	HQ_P25_20F/HQ_P25_2R	1286bp	18	9	2.5	18.6	139.5
BC6	Ram17	Negative	HQ_P25_20F/HQ_P25_2R	1286bp	21.2	7.6	3.9	18.5	138.75
BC7	Ram20	Negative	HQ_P25_20F/HQ_P25_2R	1286bp	15.4	10.5	1	24.6	184.5
BC22	White		HQ_P25_20F/HQ_P25_2R	1286bp	Too low	11.5	0	0.2	1.5
BC8	Ram5	Negative	HQ_P25_300F/HQ_P25_2R	967bp	30	4.4	7.1	18.5	138.75
BC9	Ram7	Negative	HQ_P25_300F/HQ_P25_2R	967bp	14	9.4	2.1	25.6	192
BC10	Ram12	Positive	HQ_P25_300F/HQ_P25_2R	967bp	37.6	3.5	8	16.4	123
BC11	Ram13	Negative	HQ_P25_300F/HQ_P25_2R	967bp	35.4	3.8	7.7	20.8	156
BC12	Ram15	Negative	HQ_P25_300F/HQ_P25_2R	967bp	14.2	9.3	2.2	20.8	156
BC13	Ram17	Negative	HQ_P25_300F/HQ_P25_2R	967bp	16.9	7.6	3.9	17.5	131.25
BC14	Ram20	Negative	HQ_P25_300F/HQ_P25_2R	967bp	16.7	7.8	3.7	23.8	178.5
BC23	White		HQ_P25_300F/HQ_P25_2R	967bp	Too low	11.5	0	0.252	1.89
BC15	Ram5	Negative	HQ_P25_5G+6G_400F/HQ_P25_2R	863bp	27.8	4	7.5	15.2	456
BC16	Ram7	Negative	HQ_P25_5G+6G_400F/HQ_P25_2R	863bp	15.4	7	4.5	20.2	606
BC17	Ram12	Positive	HQ_P25_5G+6G_400F/HQ_P25_2R	863bp	54	2.1	9.4	10.7	321
BC18	Ram13	Negative	HQ_P25_5G+6G_400F/HQ_P25_2R	863bp	27.4	4.1	7.4	20.6	618
BC19	Ram15	Negative	HQ_P25_5G+6G_400F/HQ_P25_2R	863bp	11.2	10	1.5	23.2	696
BC20	Ram17	Negative	HQ_P25_5G+6G_400F/HQ_P25_2R	863bp	22.4	5	6.5	13.1	393
BC21	Ram20	Negative	HQ_P25_5G+6G_400F/HQ_P25_2R	863bp	20.6	5.4	6.1	9.32	279
BC24	White		HQ_P25_5G+6G_400F/HQ_P25_2R	863bp	Too low	11.5	0	6.36	279
										79,2ng/µl	1302 pores	118,8ng
					S1 110			S1 29,69
					S2 12162			S2 15185
FBB18740	2025-03-20	Primers HQ-25 20F-2R 22 samples
Barcode	Sample	ELISA	PCR	Amplicon	Qubit BR	vol(160ng)	H2O (11,5ul)	Qubit HS	ng/sample	Library	Reload/pores	ng of final library	Native Barcoding Kit 24 V14 (SQK-NBD114.24)
BC1	Ram1	Positive	HQ-P25 20F/2R	1286bp	18.3	7.8	3.7	12.7	95.25
BC2	Ram2	Negative	HQ-P25 20F/2R	1286bp	20.4	8	3.5	20.8	156
BC3	Ram3	Positive	HQ-P25 20F/2R	1286bp	18.9	8.5	3	21	157.5
BC4	Ram4	Positive	HQ-P25 20F/2R	1286bp	17.1	9.5	2	17.5	131.25
BC5	Ram5	Negative	HQ-P25 20F/2R	1286bp	33.6	5	6.5	13.3	99.75
BC6	Ram6	Positive	HQ-P25 20F/2R	1286bp	22	7.3	4.2	18.3	137.25
BC7	Ram7	Negative	HQ-P25 20F/2R	1286bp	16.3	8.7	2.8	13.6	102
BC8	Ram8	Positive	HQ-P25 20F/2R	1286bp	15.7	8.2	3.3	14.8	111
BC9	Ram9	Positive	HQ-P25 20F/2R	1286bp	24.2	6.7	4.8	18.1	135.75
BC10	Ram10	Negative	HQ-P25 20F/2R	1286bp	20.6	8	3.5	16.4	123
BC11	Ram11	Negative	HQ-P25 20F/2R	1286bp	20.8	8	3.5	13.2	99
BC12	Ram12	Positive	HQ-P25 20F/2R	1286bp	18.6	8.5	3	15	112.5
BC13	Ram13	Negative	HQ-P25 20F/2R	1286bp	23.6	7	4.5	23.8	178.5
BC14	Ram14	Positive	HQ-P25 20F/2R	1286bp	24.6	6.5	5	18	135
BC15	Ram15	Negative	HQ-P25 20F/2R	1286bp	17	9.4	2.1	20.8	156
BC16	White		HQ-P25 20F/2R	1286bp	Too Low	11.5	0	0.234	1.755
BC17	Ram17	Negative	HQ-P25 20F/2R	1286bp	40	4	7.5	11.9	89.25
BC18	Ram18	Positive	HQ-P25 20F/2R	1286bp	19	8.5	3	22.2	166.5
BC19	Ram19	Positive	HQ-P25 20F/2R	1286bp	14	11.5	0	20.6	154.5
BC20	Ram20	Negative	HQ-P25 20F/2R	1286bp	18.7	9	2.5	23	172.5
BC21	Ram21	Negative	HQ-P25 20F/2R	1286bp	15	8	3.5	19.2	144
BC22	Ram22	Negative	HQ-P25 20F/2R	1286bp	23	7	4.5	18.9	141.75
BC23	Ram23	Negative	HQ-P25 20F/2R	1286bp	21.4	7.6	3.9	13	97.5
										93ng/µl	1404	102ng
				S1 114,48			S1 27,23
				S2 14579			S2 15992
FBB18740	2025-04-08	Primers HQ-25 20F-2R 5 samples Elisa positive
Barcode	Sample	ELISA	PCR	Amplicon	Qubit BR	vol(160ng)	H2O (11,5ul)	Qubit HS	ng/sample	Library	Reload/pores	ng of final library	Native Barcoding Kit 24 V14 (SQK-NBD114.24)
BC1	Ram1	Positive	HQ_P25_20_2F/HQ_P25_2R	1286bp	30	5.4	6.1	17.2	137
BC3	Ram3	Positive	HQ_P25_20_2F/HQ_P25_2R	1286bp	20.8	8	3.5	23.2	185
BC4	Ram4	Positive	HQ_P25_20_2F/HQ_P25_2R	1286bp	24	6.6	4.9	18.2	145
BC18	Ram18	Positive	HQ_P25_20_2F/HQ_P25_2R	1286bp	18.5	8.9	2.6	25	200
BC19	Ram19	Positive	HQ_P25_20_2F/HQ_P25_2R	1286bp	8.2	11.5	0	14.5	116
BC24	White		HQ_P25_20_2F/HQ_P25_2R	1286bp	Too Low	3	8.5	0.262	2.096
										27ng/µl	265	81ng
FBB21998	2025-04-08	Primers HQ-25 20F-2R 5 samples Elisa negative
Barcode	Sample	ELISA	PCR	Amplicon	Qubit BR	vol(160ng)	H2O (11,5ul)	Qubit HS	ng/sample	Library	Reload/pores	ng of final library	Native Barcoding Kit 24 V14 (SQK-NBD114.24)
BC20	Ram2	Negative	HQ_P25_20_2F/HQ_P25_2R	1286bp	25.4	6.4	5.1	15.3	122
BC11	Ram11	Negative	HQ_P25_20_2F/HQ_P25_2R	1286bp	24	6.6	4.9	13.8	110
BC2	Ram20	Negative	HQ_P25_20_2F/HQ_P25_2R	1286bp	25.4	6.4	5.1	22.4	179
BC22	Ram22	Negative	HQ_P25_20_2F/HQ_P25_2R	1286bp	20.8	8	3.5	24	192
BC23	Ram23	Negative	HQ_P25_20_2F/HQ_P25_2R	1286bp	26.4	6.2	5.3	16.2	129
BC24	White		HQ_P25_20_2F/HQ_P25_2R	1286bp	Too Low	3	8.5	Too Low	2.016
										24,4ng/µl	457	81ng

## Sheet: Flow-Cell Herd2_VQ BLOOD
FBC34199	Blood
BC	ID Labo	ELISA diagnosis	PCRs	QBR ng/µl	160ng vol.(µl)	H2O(11,5µl)	QHS ng/µl	ng/sample	Library	Pores	Native Barcoding ki t24V14 (SQK-NBD 114-24)
BC3	Ram3_VQ	negative	GagPol2 + P25	49.8	4	7.5	12.6	100	2025-05-27	13:15 h
BC4	Ram4_VQ	negative	GagPol2 + P25	34.8	5	6.5	19.4	155
BC5	Ram5_VQ	negative	GagPol2 + P25	43.2	4	7.5	16	128
BC6	Ram6_VQ	negative	GagPol2 + P25	47.8	4	7.5	14	112
BC7	Ram7_VQ	negative	GagPol2 + P25	32.6	5	6.5	16.2	128
BC8	Ram8_VQ	negative	GagPol2 + P25	35.4	5	6.5	21.6	168
BC9	Ram9_VQ	negative	GagPol2 + P25	48.4	4	7.5	16.2	128
BC10	Ram10_VQ	negative	GagPol2 + P25	49.6	4	7.5	20.2	160
BC11	Ram11_VQ	negative	GagPol2 + P25	47.8	4	7.5	20.6	160
BC13	Ram13_VQ	negative	GagPol2 + P25	62.6	3	8.5	15.7	120
BC14	Ram14_VQ	negative	GagPol2 + P25	46.8	4	7.5	15.7	120
BC15	Ram15_VQ	negative	GagPol2 + P25	50.2	4	7.5	24	192
BC16	Ram16_VQ	negative	GagPol2 + P25	48.4	4	7.5	13.5	104
BC17	Ram17_VQ	negative	GagPol2 + P25	36.6	5	6.5	24.2	192
BC18	Ram18_VQ	negative	GagPol2 + P25	47.2	4	7.5	15	120
BC19	Ram19_VQ	negative	GagPol2 + P25	43.8	4	7.5	22.2	176
BC20	Ram20_VQ	negative	GagPol2 + P25	61	3	8.5	18.7	144
BC22	Ram22_VQ	negative	GagPol2 + P25	44.6	4	7.5	16.7	128
BC24	White		GagPol2 + P25	30	5	6.5	3.52	24
								85,5ng/µl		1516 pores
			S1 113,63			S1 27,05
			S2 10969			S2 14726
