# Supplementary material for: Amplicon sequencing with Oxford nanopore technologies as a diagnostic alternative for small ruminant lentiviruses in sheep
Source: Sci Rep. 2026 Jan 25;16:6212. doi: 10.1038/s41598-026-36989-y (PMC12905341; doi:10.1038/s41598-026-36989-y)
Supplement: Supplementary file 4 — Supplementary Material 4 [file 41598_2026_36989_MOESM4_ESM.xlsx]

## Sheet: SRLV-Genomes
Genome ID	Genome name
A15114.1	Visna virus RNA genome
A47904.1	Sequence 1 from Patent WO9600784
A47905.1	Sequence 2 from Patent WO9600784
A47906.1	Sequence 3 from Patent WO9600784
AB747557.1	Caprine arthritis encephalitis virus proviral gag gene for gag polyprotein, partial cds
AB818536.1	Visna/maedi virus gag gene for gag protein, complete cds, strain: Iwate
AB821356.1	Visna/maedi virus proviral DNA, LTR region, partial sequence, strain: Iwate
AF015180.1	Caprine arthritis-encephalitis virus Tat (tat) and env polyprotein (env) genes, partial cds
AF015181.1	Caprine arthritis-encephalitis virus CAp25 (gag) gene, partial cds
AF015182.1	Caprine arthritis-encephalitis virus pol precursor (pol) gene, partial cds
AF035681.1	Ovine parainfluenza virus 3 nonstructural protein C gene, partial cds
AF105154.1	Caprine arthritis-encephalitis virus isolate 91g11-31 envelope glycoprotein (env) gene, partial cds
AF105155.1	Caprine arthritis-encephalitis virus isolate 91g11-27 envelope glycoprotein (env) gene, partial cds
AF105156.1	Caprine arthritis-encephalitis virus isolate 91g11-33 envelope glycoprotein (env) gene, partial cds
AF105157.1	Caprine arthritis-encephalitis virus isolate 91g11-30 envelope glycoprotein (env) gene, partial cds
AF105158.1	Caprine arthritis-encephalitis virus isolate 91g11-28 envelope glycoprotein (env) pseudogene, partial sequence
AF105159.1	Caprine arthritis-encephalitis virus isolate 91g11-34 envelope glycoprotein (env) gene, partial cds
AF105160.1	Caprine arthritis-encephalitis virus isolate 91g11-5 envelope glycoprotein (env) gene, partial cds
AF105161.1	Caprine arthritis-encephalitis virus isolate 91g11-6 envelope glycoprotein (env) gene, partial cds
AF105162.1	Caprine arthritis-encephalitis virus isolate 91g11-3 envelope glycoprotein (env) gene, partial cds
AF105163.1	Caprine arthritis-encephalitis virus isolate 91g11-1 envelope glycoprotein (env) gene, partial cds
AF105164.1	Caprine arthritis-encephalitis virus isolate 91g11-12 envelope glycoprotein (env) gene, partial cds
AF105165.1	Caprine arthritis-encephalitis virus isolate 91g11-11 envelope glycoprotein (env) gene, partial cds
AF105166.1	Caprine arthritis-encephalitis virus isolate 91g11-14 envelope glycoprotein (env) gene, partial cds
AF105167.1	Caprine arthritis-encephalitis virus isolate 91g11-65 envelope glycoprotein (env) gene, partial cds
AF105168.1	Caprine arthritis-encephalitis virus isolate 91g11-39 envelope glycoprotein (env) gene, partial cds
AF105169.1	Caprine arthritis-encephalitis virus isolate 91g11-42 envelope glycoprotein (env) gene, partial cds
AF105170.1	Caprine arthritis-encephalitis virus isolate 91g11-38 envelope glycoprotein (env) gene, partial cds
AF105171.1	Caprine arthritis-encephalitis virus isolate 91g11-37 envelope glycoprotein (env) gene, partial cds
AF105172.1	Caprine arthritis-encephalitis virus isolate 91g11-35 envelope glycoprotein (env) gene, partial cds
AF105173.1	Caprine arthritis-encephalitis virus isolate 91g11-36 envelope glycoprotein (env) gene, partial cds
AF105174.1	Caprine arthritis-encephalitis virus isolate 91g11-48 envelope glycoprotein (env) gene, partial cds
AF105175.1	Caprine arthritis-encephalitis virus isolate 91g11-46 envelope glycoprotein (env) gene, partial cds
AF105176.1	Caprine arthritis-encephalitis virus isolate 91g11-56 envelope glycoprotein (env) gene, partial cds
AF105177.1	Caprine arthritis-encephalitis virus isolate 91g11-54 envelope glycoprotein (env) gene, partial cds
AF105178.1	Caprine arthritis-encephalitis virus isolate 91g11-55 envelope glycoprotein (env) gene, partial cds
AF105179.1	Caprine arthritis-encephalitis virus isolate 91g11-9 envelope glycoprotein (env) gene, partial cds
AF105180.1	Caprine arthritis-encephalitis virus isolate 91g11-57 envelope glycoprotein (env) gene, partial cds
AF105181.1	Caprine arthritis-encephalitis virus isolate 91g11-24 envelope glycoprotein (env) gene, partial cds
AF105182.1	Caprine arthritis-encephalitis virus isolate 91g11-63 envelope glycoprotein (env) gene, partial cds
AF105183.1	Caprine arthritis-encephalitis virus isolate 91g11-66 envelope glycoprotein (env) gene, partial cds
AF105184.1	Caprine arthritis-encephalitis virus isolate 91g11-53 envelope glycoprotein (env) gene, partial cds
AF105185.1	Caprine arthritis-encephalitis virus isolate 91g11-64 envelope glycoprotein (env) gene, partial cds
AF105186.1	Caprine arthritis-encephalitis virus isolate 91g11-51 envelope glycoprotein (env) gene, partial cds
AF105187.1	Caprine arthritis-encephalitis virus isolate 91g11-58 envelope glycoprotein (env) gene, partial cds
AF105188.1	Caprine arthritis-encephalitis virus isolate 91g11-41 envelope glycoprotein (env) gene, partial cds
AF105189.1	Caprine arthritis-encephalitis virus isolate 91g11-49 envelope glycoprotein (env) gene, partial cds
AF105190.1	Caprine arthritis-encephalitis virus isolate 91g11-47 envelope glycoprotein (env) gene, partial cds
AF105191.1	Caprine arthritis-encephalitis virus isolate 91g11-19 envelope glycoprotein (env) gene, partial cds
AF105192.1	Caprine arthritis-encephalitis virus isolate 91g11-22 envelope glycoprotein (env) gene, partial cds
AF105193.1	Caprine arthritis-encephalitis virus isolate 91g11-50 envelope glycoprotein (env) gene, partial cds
AF105194.1	Caprine arthritis-encephalitis virus isolate 91g11-62 envelope glycoprotein (env) gene, partial cds
AF105195.1	Caprine arthritis-encephalitis virus isolate 91g11-43 envelope glycoprotein (env) gene, partial cds
AF105196.1	Caprine arthritis-encephalitis virus isolate 91g11-45 envelope glycoprotein (env) gene, partial cds
AF105197.1	Caprine arthritis-encephalitis virus isolate 91g11-44 envelope glycoprotein (env) gene, partial cds
AF105198.1	Caprine arthritis-encephalitis virus isolate 91g11-29 envelope glycoprotein (env) gene, partial cds
AF108046.1	Brazilian caprine lentivirus isolate herd MG1 clone 05 pol protein (pol) gene, partial cds
AF108047.1	Brazilian caprine lentivirus isolate herd MG1 clone 08 pol protein (pol) gene, partial cds
AF108048.1	Brazilian caprine lentivirus isolate herd MG1 clone 09 pol protein (pol) gene, partial cds
AF108049.1	Brazilian caprine lentivirus isolate herd MG1 clone 12 pol protein (pol) gene, partial cds
AF108050.1	Brazilian caprine lentivirus isolate herd MG1 clone 13 conserved region for reverse transcriptase (pol) pseudogene, partial sequence
AF108051.1	Brazilian caprine lentivirus isolate herd MG1 clone 02 conserved region for reverse transcriptase (pol) pseudogene, partial sequence
AF108052.1	Brazilian caprine lentivirus isolate herd MG1 clone 03 pol protein (pol) gene, partial cds
AF108053.1	Brazilian caprine lentivirus isolate herd MG1 clone 13 pol protein (pol) gene, partial cds
AF108054.1	Brazilian caprine lentivirus isolate herd MG1 clone 18 pol protein (pol) gene, partial cds
AF108055.1	Brazilian caprine lentivirus isolate herd MG1 clone 31 pol protein (pol) gene, partial cds
AF108056.1	Brazilian caprine lentivirus isolate herd MG2 clone 11 pol protein (pol) gene, partial cds
AF108057.1	Brazilian caprine lentivirus isolate herd MG2 clone 17 pol protein (pol) gene, partial cds
AF108058.1	Brazilian caprine lentivirus isolate herd MG2 clone 19 pol protein (pol) gene, partial cds
AF108059.1	Brazilian caprine lentivirus isolate herd MG2 clone 22 pol protein (pol) gene, partial cds
AF108060.1	Brazilian caprine lentivirus isolate herd MG2 clone 23 pol protein (pol) gene, partial cds
AF108061.1	Brazilian caprine lentivirus isolate herd Pe1 clone 01 pol protein (pol) gene, partial cds
AF108062.1	Brazilian caprine lentivirus isolate herd Pe1 clone 02 pol protein (pol) gene, partial cds
AF108063.1	Brazilian caprine lentivirus isolate herd Pe1 clone 08 pol protein (pol) gene, partial cds
AF108064.1	Brazilian caprine lentivirus isolate herd Pe1 clone 11 pol protein (pol) gene, partial cds
AF108065.1	Brazilian caprine lentivirus isolate herd Pe1 clone 14 pol protein (pol) gene, partial cds
AF108066.1	Brazilian caprine lentivirus isolate MG1; goat 1 clone 15 Vif (vif) gene, and Tat (tat) gene
AF108067.1	Brazilian caprine lentivirus isolate MG1; goat 2 clone 05 Vif (vif) gene, and Tat (tat) gene
AF108068.1	Brazilian caprine lentivirus isolate MG1; goat 2 clone 07 Vif (vif) gene, and Tat (tat) gene
AF108069.1	Brazilian caprine lentivirus isolate MG1; goat 2 clone 08 Vif (vif) gene, and Tat (tat) gene
AF108070.1	Brazilian caprine lentivirus isolate MG1; goat 2 clone 09 Vif (vif) gene, and Tat (tat) gene
AF108071.1	Brazilian caprine lentivirus isolate MG1; goat 2 clone 10 Vif (vif) gene, and Tat (tat) gene
AF108072.1	Brazilian caprine lentivirus isolate MG2; goat 2 clone 08 Vif (vif) gene, and Tat (tat) gene
AF108073.1	Brazilian caprine lentivirus isolate MG2; goat 2 clone 23 Vif (vif) gene, and Tat (tat) gene
AF108074.1	Brazilian caprine lentivirus isolate MG2; goat 2 clone 26 Vif (vif) gene, and Tat (tat) gene
AF108075.1	Brazilian caprine lentivirus isolate MG2; goat 3 clone 10 Vif (vif) gene, and Tat (tat) gene
AF108076.1	Brazilian caprine lentivirus isolate MG2; goat 3 clone 22 Vif (vif) gene, and Tat (tat) gene
AF108077.1	Brazilian caprine lentivirus isolate herd Pe1; goat 1 clone 01 Vif (vif) gene, and Tat (tat) gene
AF108078.1	Brazilian caprine lentivirus isolate herd Pe1; goat 1 clone 02 Vif (vif) gene, and Tat (tat) gene
AF108079.1	Brazilian caprine lentivirus isolate herd Pe1; goat 1 clone 03 Vif (vif) gene, and Tat (tat) gene
AF108080.1	Brazilian caprine lentivirus isolate herd Pe1; goat 1 clone 04 Vif (vif) gene, and Tat (tat) gene
AF108081.1	Brazilian caprine lentivirus isolate herd Pe1; goat 1 clone 05 Vif (vif) gene, and Tat (tat) gene
AF108082.1	Brazilian caprine lentivirus isolate herd Pe1; goat 1 clone 06 Vif (vif) gene, and Tat (tat) gene
AF156858.1	Caprine arthritis-encephalitis virus strain CAEV-63 isolate 85g17-1 envelope glycoprotein (env) gene, partial cds
AF156859.1	Caprine arthritis-encephalitis virus strain CAEV-63 isolate 85g17-3 envelope glycoprotein (env) gene, partial cds
AF156860.1	Caprine arthritis-encephalitis virus strain CAEV-63 isolate 85g17-4 envelope glycoprotein (env) gene, partial cds
AF156861.1	Caprine arthritis-encephalitis virus strain CAEV-63 isolate 85g17-5 envelope glycoprotein (env) gene, partial cds
AF156862.1	Caprine arthritis-encephalitis virus strain CAEV-63 isolate 85g17-11 envelope glycoprotein (env) gene, partial cds
AF156863.1	Caprine arthritis-encephalitis virus strain CAEV-63 isolate 85g17-12 envelope glycoprotein (env) gene, partial cds
AF156864.1	Caprine arthritis-encephalitis virus strain CAEV-63 isolate 85g17-13 envelope glycoprotein (env) gene, partial cds
AF156865.1	Caprine arthritis-encephalitis virus strain CAEV-63 isolate 85g17-14 envelope glycoprotein (env) gene, partial cds
AF156866.1	Caprine arthritis-encephalitis virus strain CAEV-63 isolate 85g17-15 envelope glycoprotein (env) gene, partial cds
AF156867.1	Caprine arthritis-encephalitis virus strain CAEV-63 isolate 85g17-16 envelope glycoprotein (env) gene, partial cds
AF156868.1	Caprine arthritis-encephalitis virus strain CAEV-63 isolate 85g17-17 envelope glycoprotein (env) gene, partial cds
AF156869.1	Caprine arthritis-encephalitis virus strain CAEV-63 isolate 85g17-18 envelope glycoprotein (env) gene, partial cds
AF156870.1	Caprine arthritis-encephalitis virus strain CAEV-63 isolate 85g28-1 envelope glycoprotein (env) gene, partial cds
AF156871.1	Caprine arthritis-encephalitis virus strain CAEV-63 isolate 85g28-2 envelope glycoprotein (env) gene, partial cds
AF156872.1	Caprine arthritis-encephalitis virus strain CAEV-63 isolate 85g28-3 envelope glycoprotein (env) gene, partial cds
AF156873.1	Caprine arthritis-encephalitis virus strain CAEV-63 isolate 85g28-4 envelope glycoprotein (env) gene, partial cds
AF156874.1	Caprine arthritis-encephalitis virus strain CAEV-63 isolate 85g28-11 envelope glycoprotein (env) gene, partial cds
AF156875.1	Caprine arthritis-encephalitis virus strain CAEV-63 isolate 85g28-12 envelope glycoprotein (env) gene, partial cds
AF156876.1	Caprine arthritis-encephalitis virus strain CAEV-63 isolate 85g28-13 envelope glycoprotein (env) gene, partial cds
AF156877.1	Caprine arthritis-encephalitis virus strain CAEV-63 isolate 85g28-14 envelope glycoprotein (env) gene, partial cds
AF295073.1	Caprine arthritis-encephalitis virus isolate 1355 envelope glycoprotein (env) gene, partial cds
AF295074.1	Caprine arthritis-encephalitis virus isolate 615 envelope glycoprotein (env) gene, partial cds
AF295075.1	Caprine arthritis-encephalitis virus isolate 1163M envelope glycoprotein (env) gene, partial cds
AF322109.1	Caprine arthritis-encephalitis virus 1GA, complete genome
AF322851.1	Caprine arthritis-encephalitis virus isolate 10GE tat-like gene, partial sequence
AF322852.1	Caprine arthritis-encephalitis virus isolate 10GE env protein gene, partial cds
AF322853.1	Caprine arthritis-encephalitis virus isolate 26KE tat-like gene, partial sequence
AF322854.1	Caprine arthritis-encephalitis virus isolate 26KE env protein gene, partial cds
AF322855.1	Caprine arthritis-encephalitis virus isolate 8KE tat-like gene, partial sequence
AF322856.1	Caprine arthritis-encephalitis virus isolate 8KE env-like gene, partial sequence
AF338226.1	Ovine lentivirus strain S93 variant envelope glycoprotein precursor (env) gene, complete cds
AF338227.1	Visna virus strain K1514 variant envelope glycoprotein precursor (env) gene, complete cds
AF362293.1	Caprine arthritis-encephalitis virus clone A17 envelope glycoprotein (env) gene, partial cds
AF362294.1	Caprine arthritis-encephalitis virus clone A2 envelope glycoprotein (env) gene, partial cds
AF362295.1	Caprine arthritis-encephalitis virus clone A24 envelope glycoprotein (env) gene, partial cds
AF362296.1	Caprine arthritis-encephalitis virus clone A21 envelope glycoprotein (env) gene, partial cds
AF362297.1	Caprine arthritis-encephalitis virus clone A7 envelope glycoprotein (env) gene, partial cds
AF362298.1	Caprine arthritis-encephalitis virus clone A5 envelope glycoprotein (env) gene, partial cds
AF362299.1	Caprine arthritis-encephalitis virus clone A6 envelope glycoprotein (env) gene, partial cds
AF362300.1	Caprine arthritis-encephalitis virus clone A8 envelope glycoprotein (env) gene, partial cds
AF362301.1	Caprine arthritis-encephalitis virus clone A9 envelope glycoprotein (env) gene, partial cds
AF362302.1	Caprine arthritis-encephalitis virus clone C3 envelope glycoprotein (env) gene, partial cds
AF362303.1	Caprine arthritis-encephalitis virus clone C24
AF362304.1	Caprine arthritis-encephalitis virus clone C18 envelope glycoprotein (env) gene, partial cds
AF362305.1	Caprine arthritis-encephalitis virus clone C42 envelope glycoprotein (env) gene, partial cds
AF362306.1	Caprine arthritis-encephalitis virus clone C1 envelope glycoprotein (env) gene, partial cds
AF362307.1	Caprine arthritis-encephalitis virus clone C3 envelope glycoprotein (env) gene, partial cds
AF362308.1	Caprine arthritis-encephalitis virus clone C4 envelope glycoprotein (env) gene, partial cds
AF362309.1	Caprine arthritis-encephalitis virus clone C16 envelope glycoprotein (env) gene, partial cds
AF362310.1	Caprine arthritis-encephalitis virus clone D16 envelope glycoprotein (env) gene, partial cds
AF362311.1	Caprine arthritis-encephalitis virus clone D3 envelope glycoprotein (env) gene, partial cds
AF362312.1	Caprine arthritis-encephalitis virus clone D34 envelope glycoprotein (env) gene, partial cds
AF362313.1	Caprine arthritis-encephalitis virus clone D11 envelope glycoprotein (env) gene, partial cds
AF362314.1	Caprine arthritis-encephalitis virus clone D27 envelope glycoprotein (env) gene, partial cds
AF362315.1	Caprine arthritis-encephalitis virus clone D18 envelope glycoprotein (env) gene, partial cds
AF362316.1	Caprine arthritis-encephalitis virus clone D21 envelope glycoprotein (env) gene, partial cds
AF362317.1	Caprine arthritis-encephalitis virus clone D4 envelope glycoprotein (env) gene, partial cds
AF362318.1	Caprine arthritis-encephalitis virus clone D22 envelope glycoprotein (env) gene, partial cds
AF362319.1	Caprine arthritis-encephalitis virus clone D9 envelope glycoprotein (env) gene, partial cds
AF362320.1	Caprine arthritis-encephalitis virus clone B26 envelope glycoprotein (env) gene, partial cds
AF362321.1	Caprine arthritis-encephalitis virus clone B9 envelope glycoprotein (env) gene, partial cds
AF362322.1	Caprine arthritis-encephalitis virus clone B22 envelope glycoprotein (env) gene, partial cds
AF362323.1	Caprine arthritis-encephalitis virus clone B35 envelope glycoprotein (env) gene, partial cds
AF362324.1	Caprine arthritis-encephalitis virus clone B2 envelope glycoprotein (env) gene, partial cds
AF362325.1	Caprine arthritis-encephalitis virus clone B14 envelope glycoprotein (env) gene, partial cds
AF362326.1	Caprine arthritis-encephalitis virus clone E10N envelope glycoprotein (env) gene, partial cds
AF362327.1	Caprine arthritis-encephalitis virus clone E11 envelope glycoprotein (env) gene, partial cds
AF362328.1	Caprine arthritis-encephalitis virus clone E13N envelope glycoprotein (env) gene, partial cds
AF362329.1	Caprine arthritis-encephalitis virus clone E15 envelope glycoprotein (env) gene, partial cds
AF362330.1	Caprine arthritis-encephalitis virus clone E16 envelope glycoprotein (env) gene, partial cds
AF362331.1	Caprine arthritis-encephalitis virus clone E17 envelope glycoprotein (env) gene, partial cds
AF362332.1	Caprine arthritis-encephalitis virus clone E19 envelope glycoprotein (env) gene, partial cds
AF362333.1	Caprine arthritis-encephalitis virus clone E24N envelope glycoprotein (env) gene, partial cds
AF362334.1	Caprine arthritis-encephalitis virus clone E25 envelope glycoprotein (env) gene, partial cds
AF362335.1	Caprine arthritis-encephalitis virus clone E26N envelope glycoprotein (env) gene, partial cds
AF362336.1	Caprine arthritis-encephalitis virus clone E29N envelope glycoprotein (env) gene, partial cds
AF362337.1	Caprine arthritis-encephalitis virus clone E2N envelope glycoprotein (env) gene, partial cds
AF362338.1	Caprine arthritis-encephalitis virus clone E3 envelope glycoprotein (env) gene, partial cds
AF362339.1	Caprine arthritis-encephalitis virus clone E5 envelope glycoprotein (env) gene, partial cds
AF362340.1	Caprine arthritis-encephalitis virus clone E6N envelope glycoprotein (env) gene, partial cds
AF362341.1	Caprine arthritis-encephalitis virus clone E7 envelope glycoprotein (env) gene, partial cds
AF362342.1	Caprine arthritis-encephalitis virus clone E7N envelope glycoprotein (env) gene, partial cds
AF362343.1	Caprine arthritis-encephalitis virus clone E9 envelope glycoprotein (env) gene, partial cds
AF362344.1	Caprine arthritis-encephalitis virus clone E9N envelope glycoprotein (env) gene, partial cds
AF362345.1	Caprine arthritis-encephalitis virus clone E23N envelope glycoprotein (env) gene, partial cds
AF362346.1	Caprine arthritis-encephalitis virus clone E25N envelope glycoprotein (env) gene, partial cds
AF362347.1	Caprine arthritis-encephalitis virus clone E10 envelope glycoprotein (env) gene, partial cds
AF362348.1	Caprine arthritis-encephalitis virus clone E12 envelope glycoprotein (env) gene, partial cds
AF362349.1	Caprine arthritis-encephalitis virus clone E14 envelope glycoprotein (env) gene, partial cds
AF362350.1	Caprine arthritis-encephalitis virus clone E15 envelope glycoprotein (env) gene, partial cds
AF362351.1	Caprine arthritis-encephalitis virus clone E16 envelope glycoprotein (env) gene, partial cds
AF362352.1	Caprine arthritis-encephalitis virus clone E17 envelope glycoprotein (env) gene, partial cds
AF362353.1	Caprine arthritis-encephalitis virus clone E19 envelope glycoprotein (env) gene, partial cds
AF362354.1	Caprine arthritis-encephalitis virus clone E20 envelope glycoprotein (env) gene, partial cds
AF362355.1	Caprine arthritis-encephalitis virus clone E21 envelope glycoprotein (env) gene, partial cds
AF362356.1	Caprine arthritis-encephalitis virus clone E23 envelope glycoprotein (env) gene, partial cds
AF362357.1	Caprine arthritis-encephalitis virus clone E5 envelope glycoprotein (env) gene, partial cds
AF362358.1	Caprine arthritis-encephalitis virus clone E11N envelope glycoprotein (env) gene, partial cds
AF362359.1	Caprine arthritis-encephalitis virus clone E14N envelope glycoprotein (env) gene, partial cds
AF362360.1	Caprine arthritis-encephalitis virus clone E17N envelope glycoprotein (env) gene, partial cds
AF362361.1	Caprine arthritis-encephalitis virus clone E22N envelope glycoprotein (env) gene, partial cds
AF402664.1	Caprine arthritis-encephalitis virus clone BR-MG A5b capsid protein p25 (gag) gene, partial cds
AF402665.1	Caprine arthritis-encephalitis virus clone BR-MG A7a capsid protein p25 (gag) gene, partial cds
AF402666.1	Caprine arthritis-encephalitis virus clone BR-MG A5c capsid protein p25 (gag) gene, partial cds
AF402667.1	Caprine arthritis-encephalitis virus clone BR-MG A7b capsid protein p25 (gag) gene, partial cds
AF402668.1	Caprine arthritis-encephalitis virus clone BR-MG A7c capsid protein p25 (gag) gene, partial cds
AF425671.1	Maedi-Visna virus LTR amplicon, partial sequence
AF425672.1	Maedi-Visna virus LTR amplicon, partial sequence
AF474005.1	Maedi-Visna virus isolate 489 envelope glycoprotein (env) gene, partial cds
AF474006.1	Maedi-Visna virus isolate 538 envelope glycoprotein (env) gene, partial cds
AF474007.1	Maedi-Visna virus isolate 582 envelope glycoprotein (env) gene, partial cds
AF475131.1	Maedi-Visna virus isolate 1557-72 envelope glycoprotein (env) gene, partial cds
AF475132.1	Maedi-Visna virus isolate 1557-124 envelope glycoprotein (env) gene, partial cds
AF475133.1	Maedi-Visna virus isolate 1557-489 envelope glycoprotein (env) gene, partial cds
AF475134.1	Maedi-Visna virus isolate 1557-391 envelope glycoprotein (env) gene, partial cds
AF475135.1	Maedi-Visna virus isolate 1557-538 envelope glycoprotein (env) gene, partial cds
AF475136.1	Maedi-Visna virus isolate 1557-582 envelope glycoprotein (env) gene, partial cds
AF475137.1	Maedi-Visna virus isolate 1548-123 envelope glycoprotein (env) gene, partial cds
AF475138.1	Maedi-Visna virus isolate 1521-165 envelope glycoprotein (env) gene, partial cds
AF475139.1	Maedi-Visna virus isolate 1524-168 envelope glycoprotein (env) gene, partial cds
AF475140.1	Maedi-Visna virus isolate 1551-292 envelope glycoprotein (env) gene, partial cds
AF475141.1	Maedi-Visna virus isolate 1551-487 envelope glycoprotein (env) gene, partial cds
AF475142.1	Maedi-Visna virus isolate 1524-50 envelope glycoprotein (env) gene, partial cds
AF479638.1	Ovine lentivirus strain P1OLV, complete genome
AJ305039.1	Maedi-Visna virus proviral partial gag gene for Gag CA protein, isolate MVV Br/UFRGS-2/V27
AJ305040.1	Caprine arthritis-encephalitis virus proviral partial gag gene for Gag CA protein, isolate CAEV Br/UFRGS-4/C18
AJ305041.1	Caprine arthritis-encephalitis virus proviral partial gag gene for Gag CA protein, isolate CAEV Br/UFRGS-5/C47
AJ305042.1	Caprine arthritis-encephalitis virus proviral partial gag gene for Gag CA protein, isolate CAEV Br/UFRGS-2/C767
AJ305050.1	Maedi-Visna virus proviral partial pol gene for Pol protein (reverse transctiptase), isolate MVV Br/UFRGS-2/V27
AJ305051.1	Caprine arthritis-encephalitis virus proviral partial pol gene for Pol protein (reverse transcriptase), isolate CAEV Br/UFRGS-4/C18
AJ305052.1	Caprine arthritis-encephalitis virus proviral partial pol gene for Pol protein (reverse transcriptase), isolate CAEV Br/UFRGS-5/C47
AJ305053.1	Caprine arthritis-encephalitis virus proviral partial pol gene for Pol protein (reverse transcriptase), isolate CAEV Br/UFRGS-2/C767
AJ400718.1	Caprine arthritis-encephalitis virus proviral partial env gene for surface glycoprotein, strain 680
AJ400719.1	Caprine arthritis-encephalitis virus proviral partial env gene for surface glycoprotein, strain 021
AJ400720.1	Caprine arthritis-encephalitis virus proviral partial env gene for surface glycoprotein, strain 032
AJ400721.1	Caprine arthritis-encephalitis virus proviral partial env gene for surface glycoprotein, strain 786
AJ969026.1	Small ruminant Lentivirus CA-Ireland proviral LTR, isolate ROC1D
AJ969027.1	Small ruminant Lentivirus CA-Ireland proviral LTR, isolate ROC3E
AJ969028.1	Small ruminant Lentivirus CA-Ireland proviral LTR, isolate NAM1D
AJ969029.1	Small ruminant Lentivirus CA-Ireland proviral LTR, isolate ROC1E
AJ969030.1	Small ruminant Lentivirus CA-Ireland proviral LTR, isolate R012
AJ969031.1	Small ruminant Lentivirus CA-Ireland proviral LTR, isolate 99287
AJ969032.1	Small ruminant Lentivirus CA-Ireland proviral partial pol gene for polymerase, isolate ROC1D
AJ969033.1	Small ruminant Lentivirus CA-Ireland proviral partial pol gene for polymerase, isolate ROC3E
AJ969034.1	Small ruminant Lentivirus CA-Ireland proviral partial pol gene for polymerase, isolate ROC1E
AJ969035.1	Small ruminant Lentivirus CA-Ireland proviral partial pol gene for polymerase, isolate R012
AJ969036.1	Small ruminant Lentivirus CA-Ireland proviral partial pol gene for polymerase, isolate 99287
AJ969037.1	Small ruminant Lentivirus CA-Ireland proviral partial pol gene for polymerase, isolate NAM1D
AJ969038.1	Small ruminant Lentivirus CA-Ireland proviral partial env gene for envelope polyprotein, isolate ROC1D
AJ969039.1	Small ruminant Lentivirus CA-Ireland env pseudogene, isolate ROC3E
AJ969040.1	Small ruminant Lentivirus CA-Ireland proviral partial env gene for envelope polyprotein, isolate ROC1E
AJ969041.1	Small ruminant Lentivirus CA-Ireland proviral partial env gene for envelope polyprotein, isolate R012
AJ969042.1	Small ruminant Lentivirus CA-Ireland env pseudogene, isolate 99287
AJ969043.1	Small ruminant Lentivirus CA-Ireland env pseudogene, isolate NAM1D
AM084187.1	Small ruminant lentivirus proviral partial gag gene, isolate B_S7
AM084188.1	Small ruminant lentivirus proviral partial gag gene, isolate B_S15
AM084189.1	Small ruminant lentivirus proviral partial gag gene, isolate B_S22
AM084190.1	Small ruminant lentivirus proviral partial gag gene, isolate B_S102
AM084191.1	Small ruminant lentivirus proviral partial gag gene, isolate B_S441
AM084192.1	Small ruminant lentivirus proviral partial gag gene, isolate B_S454
AM084193.1	Small ruminant lentivirus proviral partial gag gene, isolate B_S463
AM084194.1	Small ruminant lentivirus proviral partial gag gene, isolate B_S556
AM084195.1	Small ruminant lentivirus proviral partial gag gene, isolate B_S562
AM084196.1	Small ruminant lentivirus proviral partial gag gene, isolate D5_S1
AM084197.1	Small ruminant lentivirus proviral partial gag gene, isolate D5_S2
AM084198.1	Small ruminant lentivirus proviral partial gag gene, isolate D5_S3
AM084199.1	Small ruminant lentivirus proviral partial gag gene, isolate D5_S5
AM084200.1	Small ruminant lentivirus proviral partial gag gene, isolate D5_S6
AM084201.1	Small ruminant lentivirus proviral partial gag gene, isolate M88
AM084202.2	Small ruminant lentivirus proviral partial gag gene, isolate B_S604, substrain 1
AM084203.2	Small ruminant lentivirus proviral partial gag gene, isolate B_S23
AM084204.2	Small ruminant lentivirus proviral partial gag gene, isolate B_S604
AM084205.1	Small ruminant lentivirus proviral partial gag gene, isolate C6_S1
AM084206.1	Small ruminant lentivirus proviral partial gag gene, isolate D4_S1
AM084207.1	Small ruminant lentivirus proviral partial gag gene, isolate D5_S4
AM084208.1	Small ruminant lentivirus proviral partial gag gene, isolate E_S1
AM084209.1	Small ruminant lentivirus proviral partial gag gene, isolate Lotta
AM084210.2	Small ruminant lentivirus proviral partial env gene, isolate B_S604
AM084211.2	Small ruminant lentivirus proviral partial env gene, isolate C6_S1
AM084212.2	Small ruminant lentivirus proviral partial env gene, isolate D4_S1
AM084213.2	Small ruminant lentivirus proviral partial env gene, isolate D5_S4
AM084214.2	Small ruminant lentivirus proviral partial env gene, isolate E_S1
AM084215.2	Small ruminant lentivirus proviral partial env gene, isolate Lotta
AM230934.1	Small ruminant lentivirus proviral partial pol gene, isolate G12
AM230935.1	Small ruminant lentivirus proviral partial pol gene, isolate G11
AM230936.1	Small ruminant lentivirus proviral partial pol gene, isolate G3
AM230937.1	Small ruminant lentivirus proviral partial pol gene, isolate G5
AM230938.1	Small ruminant lentivirus proviral partial pol gene, isolate G6
AM230939.1	Small ruminant lentivirus proviral partial pol gene, isolate 30GRS
AM230940.1	Small ruminant lentivirus proviral partial pol gene, isolate 4GRG
AM230941.1	Small ruminant lentivirus proviral partial pol gene, isolate 8GRG
AM230942.1	Small ruminant lentivirus proviral partial pol gene, isolate 9GRG
AM230943.1	Small ruminant lentivirus proviral partial pol gene, isolate 10GRG
AM230944.1	Small ruminant lentivirus proviral partial pol gene, isolate 12GRS
AM230945.1	Small ruminant lentivirus proviral partial pol gene, isolate 24GRS
AM233492.1	Small ruminant lentivirus proviral partial pol gene, isolate 8GKS
AM233493.1	Small ruminant lentivirus proviral partial pol gene, isolate 76GNG
AM233494.1	Small ruminant lentivirus proviral partial pol gene, isolate 9GAS
AM233495.1	Small ruminant lentivirus proviral partial pol gene, isolate 8GVS
AM233496.1	Small ruminant lentivirus proviral partial pol gene, isolate 14GNS
AM233497.1	Small ruminant lentivirus proviral partial pol gene, isolate 88GNS
AM233498.1	Small ruminant lentivirus proviral partial pol gene, isolate 75GNG
AM233499.1	Small ruminant lentivirus proviral partial pol gene, isolate 92GNS
AM233500.1	Small ruminant lentivirus proviral partial pol gene, isolate 87GNS
AM233501.1	Small ruminant lentivirus proviral partial pol gene, isolate 89GNS
AM233502.1	Small ruminant lentivirus proviral partial pol gene, isolate 11GNS
AM233503.1	Small ruminant lentivirus proviral partial pol gene, isolate 71GNG
AM233504.1	Small ruminant lentivirus proviral partial pol gene, isolate 10GRS
AM233505.1	Small ruminant lentivirus proviral partial pol gene, isolate 11GRS
AM233506.1	Small ruminant lentivirus proviral partial pol gene, isolate 53GRS
AM233507.1	Small ruminant lentivirus proviral partial pol gene, isolate 2GRG
AM233508.1	Small ruminant lentivirus proviral partial pol gene, isolate 15GRG
AM419950.2	Small ruminant lentivirus proviral partial gag gene and pol pseudogene, strain B_S604, substrain 1
AM419951.2	Small ruminant lentivirus proviral partial pol gene for pol protein, strain B_S604, sub strain 1
AM501483.1	Visna/Maedi virus partial mRNA for envelope glycoprotein (env gene), strain EV1
AM501484.1	Visna/Maedi virus partial mRNA variant for envelope glycoprotein (env gene), strain EV1
AR028427.1	Sequence 1 from patent US 5858672
AR028428.1	Sequence 2 from patent US 5858672
AR028429.1	Sequence 3 from patent US 5858672
AX011512.1	Sequence 9 from Patent WO9955892
AX011514.1	Sequence 11 from Patent WO9955892
AY039765.1	Caprine arthritis-encephalitis virus isolate 91g08-2 envelope glycoprotein (env) gene, partial cds
AY039766.1	Caprine arthritis-encephalitis virus isolate 91g08-4 envelope glycoprotein (env) gene, partial cds
AY039767.1	Caprine arthritis-encephalitis virus isolate 91g08-5 envelope glycoprotein (env) gene, partial cds
AY039768.1	Caprine arthritis-encephalitis virus isolate 91g08-8 envelope glycoprotein (env) gene, partial cds
AY039769.1	Caprine arthritis-encephalitis virus isolate 91g10-2 envelope glycoprotein (env) gene, partial cds
AY039770.1	Caprine arthritis-encephalitis virus isolate 91g10-4 envelope glycoprotein (env) gene, partial cds
AY039771.1	Caprine arthritis-encephalitis virus isolate 91g10-5 envelope glycoprotein (env) gene, partial cds
AY039772.1	Caprine arthritis-encephalitis virus isolate 91g10-6 envelope glycoprotein (env) gene, partial cds
AY039773.1	Caprine arthritis-encephalitis virus isolate 91g10-7 envelope glycoprotein (env) gene, partial cds
AY039774.1	Caprine arthritis-encephalitis virus isolate 91g10-9 envelope glycoprotein (env) gene, partial cds
AY039775.1	Caprine arthritis-encephalitis virus isolate 91g10-10 envelope glycoprotein (env) gene, partial cds
AY039776.1	Caprine arthritis-encephalitis virus isolate 91g10-11 envelope glycoprotein (env) gene, partial cds
AY039777.1	Caprine arthritis-encephalitis virus isolate 91g10-13 envelope glycoprotein (env) gene, partial cds
AY039778.1	Caprine arthritis-encephalitis virus isolate 91g14-3 envelope glycoprotein (env) gene, partial cds
AY039779.1	Caprine arthritis-encephalitis virus isolate 91g14-4 envelope glycoprotein (env) gene, partial cds
AY039780.1	Caprine arthritis-encephalitis virus isolate 91g14-6 envelope glycoprotein (env) gene, partial cds
AY039781.1	Caprine arthritis-encephalitis virus isolate 91g14-7 envelope glycoprotein (env) gene, partial cds
AY039782.1	Caprine arthritis-encephalitis virus isolate 91g19-3 envelope glycoprotein (env) gene, partial cds
AY039783.1	Caprine arthritis-encephalitis virus isolate 91g19-4 envelope glycoprotein (env) gene, partial cds
AY039784.1	Caprine arthritis-encephalitis virus isolate 91g19-5 envelope glycoprotein (env) gene, partial cds
AY044813.1	Caprine lentivirus isolate It88pisa pol protein (pol) gene, partial cds
AY044814.1	Caprine lentivirus isolate It92AL pol protein (pol) gene, partial cds
AY044825.1	Caprine lentivirus isolate It88siena pol protein (pol) gene, partial cds
AY044826.1	Caprine lentivirus isolate It89torino pol protein (pol) gene, partial cds
AY047362.1	Caprine arthritis-encephalitis virus clone BR-MG A5a gag protein (gag) gene, partial cds
AY081139.1	Caprine arthritis-encephalitis virus BR-UFMG/PL1 capsid protein p25 (gag) gene, partial cds
AY101347.1	Caprine arthritis-encephalitis virus isolate BR-UFMG/PL2 capsid protein p25 (gag) gene, partial cds
AY101348.1	Caprine arthritis-encephalitis virus isolate BR-UFMG/PL3 capsid protein p25 (gag) gene, partial cds
AY101611.1	Visna virus strain 85/34 from USA Gag polyprotein (gag), pol polyprotein (pol), virion infectivity protein (vif) and transcriptional activator (tat) mRNAs, complete cds; and envelope glycoprotein (env) mRNA, partial cds
AY265456.1	Ovine lentivirus strain It-Pi1 gag polyprotein (gag) gene, complete cds
AY445885.1	Small ruminant lentivirus gag protein (gag), pol protein (pol), protein 1 (ORF 1), protein 2 (ORF 2), and env (env) genes, complete cds
AY445886.1	Small ruminant lentivirus RU5' region LTR, partial sequence
AY454161.1	Small ruminant lentivirus isolate SNCR4668 gag protein gene, partial cds; and nonfunctional pol protein gene, partial sequence
AY454162.1	Small ruminant lentivirus isolate SNCR4861 gag protein gene, partial cds; and nonfunctional pol protein gene, partial sequence
AY454163.1	Small ruminant lentivirus isolate SNCR4863 gag protein gene, partial cds; and nonfunctional pol protein gene, partial sequence
AY454164.1	Small ruminant lentivirus isolate SNCR5056 gag protein gene, partial cds; and nonfunctional pol protein gene, partial sequence
AY454165.1	Small ruminant lentivirus isolate SNCR5057 gag protein and pol protein genes, partial cds
AY454166.1	Small ruminant lentivirus isolate SNCR5058 gag protein and pol protein genes, partial cds
AY454167.1	Small ruminant lentivirus isolate SNCR5059 gag protein gene, partial cds; and nonfunctional pol protein gene, partial sequence
AY454168.1	Small ruminant lentivirus isolate SNCR5466 gag protein and pol protein genes, partial cds
AY454169.1	Small ruminant lentivirus isolate SNCR5472 gag protein and pol protein genes, partial cds
AY454170.1	Small ruminant lentivirus isolate SNCR5473 gag protein gene, partial cds; and nonfunctional pol protein gene, partial sequence
AY454171.1	Small ruminant lentivirus isolate SNCR5484 gag protein gene, partial cds; and nonfunctional pol protein gene, partial sequence
AY454172.1	Small ruminant lentivirus isolate SNCR5518 gag protein gene, partial cds; and nonfunctional pol protein gene, partial sequence
AY454173.1	Small ruminant lentivirus isolate SNCR5525 gag protein gene, partial cds; and nonfunctional pol protein gene, partial sequence
AY454174.1	Small ruminant lentivirus isolate SNCR5526 gag protein and pol protein genes, partial cds
AY454175.1	Small ruminant lentivirus isolate SNCR5560 gag protein gene, partial cds; and nonfunctional pol protein gene, partial sequence	Shah,C., Boni,J., Huder,J.B., Vogt,H.R., Muhlherr,J., Zanoni,R., Miserez,R., Lutz,H. and Schupbach,J. Phylogenetic analysis and reclassification of caprine and ovine lentiviruses based on 104 new isolates: evidence for regular sheep-to-goat transmission and worldwide propagation through livestock trade. Virology 319 (1), 12-26 (2004). DOI: 10.1016/j.virol.2003.09.047.
AY454176.1	Small ruminant lentivirus isolate SNCR5561 gag protein and pol protein genes, partial cds
AY454177.1	Small ruminant lentivirus isolate SNCR5563 gag protein gene, partial cds; and nonfunctional pol protein gene, partial sequence
AY454178.1	Small ruminant lentivirus isolate SNCR5564 gag protein gene, partial cds; and nonfunctional pol protein gene, partial sequence
AY454179.1	Small ruminant lentivirus isolate SNCR5568 gag protein gene, partial cds; and nonfunctional pol protein gene, partial sequence
AY454180.1	Small ruminant lentivirus isolate SNCR5570 gag protein gene, partial cds; and nonfunctional pol protein gene, partial sequence
AY454181.1	Small ruminant lentivirus isolate SNCR5571 gag protein gene, partial cds; and nonfunctional pol protein gene, partial sequence
AY454182.1	Small ruminant lentivirus isolate SNCR5572 gag protein and pol protein genes, partial cds
AY454183.1	Small ruminant lentivirus isolate SNCR5574 gag protein and pol protein genes, partial cds
AY454184.1	Small ruminant lentivirus isolate SNCR5576 gag protein and pol protein genes, partial cds
AY454185.1	Small ruminant lentivirus isolate SNCR5578 gag protein and pol protein genes, partial cds
AY454186.1	Small ruminant lentivirus isolate SNCR5586 gag protein gene, partial cds; and nonfunctional pol protein gene, partial sequence
AY454187.1	Small ruminant lentivirus isolate SNCR5591 gag protein gene, partial cds; and nonfunctional pol protein gene, partial sequence
AY454188.1	Small ruminant lentivirus isolate SNCR5592 gag protein gene, partial cds; and nonfunctional pol protein gene, partial sequence
AY454189.1	Small ruminant lentivirus isolate SNCR5594 gag protein gene, partial cds; and nonfunctional pol protein gene, partial sequence
AY454190.1	Small ruminant lentivirus isolate SNCR5598 gag protein gene, partial cds; and nonfunctional pol protein gene, partial sequence
AY454191.1	Small ruminant lentivirus isolate SNCR5637 gag protein gene, partial cds; and nonfunctional pol protein gene, partial sequence
AY454192.1	Small ruminant lentivirus isolate SNCR5638 gag protein gene, partial cds; and nonfunctional pol protein gene, partial sequence
AY454193.1	Small ruminant lentivirus isolate SNCR5639 gag protein gene, partial cds; and nonfunctional pol protein gene, partial sequence
AY454194.1	Small ruminant lentivirus isolate SNCR5645 gag protein and pol protein genes, partial cds
AY454195.1	Small ruminant lentivirus isolate SNCR5651 gag protein gene, partial cds; and nonfunctional pol protein gene, partial sequence
AY454196.1	Small ruminant lentivirus isolate SNCR5660 gag protein gene, partial cds; and nonfunctional pol protein gene, partial sequence
AY454197.1	Small ruminant lentivirus isolate SNCR5661 gag protein and pol protein genes, partial cds
AY454198.1	Small ruminant lentivirus isolate SNCR5663 gag protein gene, partial cds; and nonfunctional pol protein gene, partial sequence
AY454199.1	Small ruminant lentivirus isolate SNCR5666 gag protein and pol protein genes, partial cds
AY454200.1	Small ruminant lentivirus isolate SNCR5667 gag protein gene, partial cds; and nonfunctional pol protein gene, partial sequence
AY454201.1	Small ruminant lentivirus isolate SNCR5669 gag protein gene, partial cds; and nonfunctional pol protein gene, partial sequence
AY454202.1	Small ruminant lentivirus isolate SNCR5673 gag protein gene, partial cds; and nonfunctional pol protein gene, partial sequence
AY454203.1	Small ruminant lentivirus isolate SNCR5674 gag protein gene, partial cds; and nonfunctional pol protein gene, partial sequence
AY454204.1	Small ruminant lentivirus isolate SNCR5678 gag protein gene, partial cds; and nonfunctional pol protein gene, partial sequence
AY454205.1	Small ruminant lentivirus isolate SNCR5679 gag protein gene, partial cds; and nonfunctional pol protein gene, partial sequence
AY454206.1	Small ruminant lentivirus isolate SNCR5686 gag protein gene, partial cds; and nonfunctional pol protein gene, partial sequence
AY454207.1	Small ruminant lentivirus isolate SNCR5690 gag protein gene, partial cds; and nonfunctional pol protein gene, partial sequence
AY454208.1	Small ruminant lentivirus isolate SNCR5692 gag protein gene, partial cds; and nonfunctional pol protein gene, partial sequence
AY454209.1	Small ruminant lentivirus isolate SNCR5697 gag protein gene, partial cds; and nonfunctional pol protein gene, partial sequence
AY454210.1	Small ruminant lentivirus isolate SNCR5698 gag protein gene, partial cds; and nonfunctional pol protein gene, partial sequence
AY454211.1	Small ruminant lentivirus isolate SNCR5699 gag protein gene, partial cds; and nonfunctional pol protein gene, partial sequence
AY454212.1	Small ruminant lentivirus isolate SNCR5700 gag protein and pol protein genes, partial cds
AY454213.1	Small ruminant lentivirus isolate SNCR5701 gag protein gene, partial cds; and nonfunctional pol protein gene, partial sequence
AY454214.1	Small ruminant lentivirus isolate SNCR5703 gag protein gene, partial cds; and nonfunctional pol protein gene, partial sequence
AY454215.1	Small ruminant lentivirus isolate SNCR5705 gag protein gene, partial cds; and nonfunctional pol protein gene, partial sequence
AY454216.1	Small ruminant lentivirus isolate SNCR5709 gag protein and pol protein genes, partial cds
AY454217.1	Small ruminant lentivirus isolate SNCR5717 gag protein gene, partial cds; and nonfunctional pol protein gene, partial sequence
AY454218.1	Small ruminant lentivirus isolate SNCR5720 gag protein gene, partial cds; and nonfunctional pol protein gene, partial sequence
AY454219.1	Small ruminant lentivirus isolate SNCR5721 gag protein gene, partial cds; and nonfunctional pol protein gene, partial sequence
AY454220.1	Small ruminant lentivirus isolate SNCR5723 gag protein gene, partial cds; and nonfunctional pol protein gene, partial sequence
AY454221.1	Small ruminant lentivirus isolate SNCR5731 gag protein gene, partial cds; and nonfunctional pol protein gene, partial sequence
AY454222.1	Small ruminant lentivirus isolate SNCR5745 gag protein gene, partial cds; and nonfunctional pol protein gene, partial sequence
AY454223.1	Small ruminant lentivirus isolate SNCR5775 gag protein and pol protein genes, partial cds
AY454224.1	Small ruminant lentivirus isolate SNCR5776 gag protein and pol protein genes, partial cds
AY454225.1	Small ruminant lentivirus isolate SNCR5813 gag protein gene, partial cds; and nonfunctional pol protein gene, partial sequence
AY454226.1	Small ruminant lentivirus isolate SNCR5814 gag protein gene, partial cds; and nonfunctional pol protein gene, partial sequence
AY454227.1	Small ruminant lentivirus isolate SNCR5842 gag protein gene, partial cds; and nonfunctional pol protein gene, partial sequence
AY454228.1	Small ruminant lentivirus isolate SNCR5843 gag protein gene, partial cds; and nonfunctional pol protein gene, partial sequence
AY454229.1	Small ruminant lentivirus isolate SNCR5844 gag protein gene, partial cds; and nonfunctional pol protein gene, partial sequence
AY454230.1	Small ruminant lentivirus isolate SNCR5845 gag protein gene, partial cds; and nonfunctional pol protein gene, partial sequence
AY454231.1	Small ruminant lentivirus isolate SNCR6247 gag protein gene, partial cds; and nonfunctional pol protein gene, partial sequence
AY454232.1	Small ruminant lentivirus isolate SNCR6249 gag protein gene, partial cds; and nonfunctional pol protein gene, partial sequence
AY454233.1	Small ruminant lentivirus isolate SNCR4668 pol protein (pol) gene, partial cds
AY454234.1	Small ruminant lentivirus isolate SNCR5056 pol protein (pol) gene, partial cds
AY454235.1	Small ruminant lentivirus isolate SNCR5057 pol protein (pol) gene, partial cds
AY454236.1	Small ruminant lentivirus isolate SNCR5058 pol protein (pol) gene, partial cds
AY454237.1	Small ruminant lentivirus isolate SNCR5059 pol protein (pol) gene, partial cds
AY454238.1	Small ruminant lentivirus isolate SNCR5397 pol protein (pol) gene, partial cds
AY454239.1	Small ruminant lentivirus isolate SNCR5406 pol protein (pol) gene, partial cds
AY454240.1	Small ruminant lentivirus isolate SNCR5472 pol protein (pol) gene, partial cds
AY454241.1	Small ruminant lentivirus isolate SNCR5484 pol protein (pol) gene, partial cds
AY454242.1	Small ruminant lentivirus isolate SNCR5486 pol protein (pol) gene, partial cds
AY454243.1	Small ruminant lentivirus isolate SNCR5518 pol protein (pol) gene, partial cds
AY454244.1	Small ruminant lentivirus isolate SNCR5525 pol protein (pol) gene, partial cds
AY454245.1	Small ruminant lentivirus isolate SNCR5526 pol protein (pol) gene, partial cds
AY454246.1	Small ruminant lentivirus isolate SNCR5560 pol protein (pol) gene, partial cds
AY454247.1	Small ruminant lentivirus isolate SNCR5561 pol protein (pol) gene, partial cds
AY454248.1	Small ruminant lentivirus isolate SNCR5563 pol protein (pol) gene, partial cds
AY454249.1	Small ruminant lentivirus isolate SNCR5564 pol protein (pol) gene, partial cds
AY454250.1	Small ruminant lentivirus isolate SNCR5568 pol protein (pol) gene, partial cds
AY454251.1	Small ruminant lentivirus isolate SNCR5570 pol protein (pol) gene, partial cds
AY454252.1	Small ruminant lentivirus isolate SNCR5572 pol protein (pol) gene, partial cds
AY454253.1	Small ruminant lentivirus isolate SNCR5574 pol protein (pol) gene, partial cds
AY454254.1	Small ruminant lentivirus isolate SNCR5578 pol protein (pol) gene, partial cds
AY454255.1	Small ruminant lentivirus isolate SNCR5588 pol protein (pol) gene, partial cds
AY454256.1	Small ruminant lentivirus isolate SNCR5591 pol protein (pol) gene, partial cds
AY454257.1	Small ruminant lentivirus isolate SNCR5592 pol protein (pol) gene, partial cds
AY454258.1	Small ruminant lentivirus isolate SNCR5598 pol protein (pol) gene, partial cds
AY454259.1	Small ruminant lentivirus isolate SNCR5638 pol protein (pol) gene, partial cds
AY454260.1	Small ruminant lentivirus isolate SNCR5639 pol protein (pol) gene, partial cds
AY454261.1	Small ruminant lentivirus isolate SNCR5645 pol protein (pol) gene, partial cds
AY454262.1	Small ruminant lentivirus isolate SNCR5651 pol protein (pol) gene, partial cds
AY454263.1	Small ruminant lentivirus isolate SNCR5652 pol protein (pol) gene, partial cds
AY454264.1	Small ruminant lentivirus isolate SNCR5660 pol protein (pol) gene, partial cds
AY454265.1	Small ruminant lentivirus isolate SNCR5661 pol protein (pol) gene, partial cds
AY454266.1	Small ruminant lentivirus isolate SNCR5663 pol protein (pol) gene, partial cds
AY454267.1	Small ruminant lentivirus isolate SNCR5666 pol protein (pol) gene, partial cds
AY454268.1	Small ruminant lentivirus isolate SNCR5667 pol protein (pol) gene, partial cds
AY454269.1	Small ruminant lentivirus isolate SNCR5668 pol protein (pol) gene, partial cds
AY454270.1	Small ruminant lentivirus isolate SNCR5669 pol protein (pol) gene, partial cds
AY454271.1	Small ruminant lentivirus isolate SNCR5673 pol protein (pol) gene, partial cds
AY454272.1	Small ruminant lentivirus isolate SNCR5674 pol protein (pol) gene, partial cds
AY454273.1	Small ruminant lentivirus isolate SNCR5678 pol protein (pol) gene, partial cds
AY454274.1	Small ruminant lentivirus isolate SNCR5679 pol protein (pol) gene, partial cds
AY454275.1	Small ruminant lentivirus isolate SNCR5686 pol protein (pol) gene, partial cds
AY454276.1	Small ruminant lentivirus isolate SNCR5690 pol protein (pol) gene, partial cds
AY454277.1	Small ruminant lentivirus isolate SNCR5692 pol protein (pol) gene, partial cds
AY454278.1	Small ruminant lentivirus isolate SNCR5698 pol protein (pol) gene, partial cds
AY454279.1	Small ruminant lentivirus isolate SNCR5699 pol protein (pol) gene, partial cds
AY454280.1	Small ruminant lentivirus isolate SNCR5700 pol protein (pol) gene, partial cds
AY454281.1	Small ruminant lentivirus isolate SNCR5705 pol protein (pol) gene, partial cds
AY454282.1	Small ruminant lentivirus isolate SNCR5717 pol protein (pol) gene, partial cds
AY454283.1	Small ruminant lentivirus isolate SNCR5720 pol protein (pol) gene, partial cds
AY454284.1	Small ruminant lentivirus isolate SNCR5721 pol protein (pol) gene, partial cds
AY454285.1	Small ruminant lentivirus isolate SNCR5723 pol protein (pol) gene, partial cds
AY454286.1	Small ruminant lentivirus isolate SNCR5731 pol protein (pol) gene, partial cds
AY454287.1	Small ruminant lentivirus isolate SNCR5745 pol protein (pol) gene, partial cds
AY454288.1	Small ruminant lentivirus isolate SNCR5775 pol protein (pol) gene, partial cds
AY454289.1	Small ruminant lentivirus isolate SNCR5776 pol protein (pol) gene, partial cds
AY454290.1	Small ruminant lentivirus isolate SNCR5814 pol protein (pol) gene, partial cds
AY454291.1	Small ruminant lentivirus isolate SNCR5842 pol protein (pol) gene, partial cds
AY454292.1	Small ruminant lentivirus isolate SNCR5843 pol protein (pol) gene, partial cds
AY454293.1	Small ruminant lentivirus isolate SNCR5845 pol protein (pol) gene, partial cds
AY454294.1	Small ruminant lentivirus isolate SNCR6247 pol protein (pol) gene, partial cds
AY454295.1	Small ruminant lentivirus isolate SNCR6249 pol protein (pol) gene, partial cds
AY454296.1	Small ruminant lentivirus isolate SNCR6250 pol protein (pol) gene, partial cds
AY530289.1	Visna/Maedi virus strain SRLV-Greece-S1 25 kDa major core protein (gag) gene, partial cds
AY530290.1	Visna/Maedi virus strain SRLV-Greece-S2 25 kDa major core protein (gag) gene, partial cds
AY530291.1	Visna/Maedi virus strain SRLV-Greece-S3 25 kDa major core protein (gag) gene, partial cds
AY530292.1	Visna/Maedi virus strain SRLV-Greece-S4 25 kDa major core protein (gag) gene, partial cds
AY530293.1	Visna/Maedi virus strain SRLV-Greece-G1 25 kDa major core protein (gag) gene, partial cds
AY572487.1	Small ruminant lentivirus isolate Volterra pol protein (pol) gene, partial cds
AY577031.1	Small ruminant lentivirus isolate SNCR7592 gag protein gene, partial cds; and nonfunctional pol protein gene, partial sequence
AY577032.1	Small ruminant lentivirus isolate SNCR7730 gag protein gene, partial cds; and nonfunctional pol protein gene, partial sequence
AY577033.1	Small ruminant lentivirus isolate SNCR7731 gag protein gene, partial cds; and nonfunctional pol protein gene, partial sequence
AY577034.1	Small ruminant lentivirus isolate SNCR7565 pol protein (pol) gene, partial cds
AY577035.1	Small ruminant lentivirus isolate SNCR7566 pol protein (pol) gene, partial cds
AY577036.1	Small ruminant lentivirus isolate SNCR7569 pol protein (pol) gene, partial cds
AY577037.1	Small ruminant lentivirus isolate SNCR7570 pol protein (pol) gene, partial cds
AY577038.1	Small ruminant lentivirus isolate SNCR7571 pol protein (pol) gene, partial cds
AY577039.1	Small ruminant lentivirus isolate SNCR7572 pol protein (pol) gene, partial cds
AY787928.1	Caprine arthritis-encephalitis virus isolate CPV-24 1990 NS1 and NS2 genes, complete cds
AY842738.1	Small ruminant lentivirus isolate Agh536 surface envelope glycoprotein (env) gene, partial cds
AY842739.1	Small ruminant lentivirus isolate Agh553 surface envelope glycoprotein (env) gene, partial cds
AY842740.1	Small ruminant lentivirus isolate Agh9103 surface envelope glycoprotein (env) gene, partial cds
AY842741.1	Small ruminant lentivirus isolate Agh0478 surface envelope glycoprotein (env) gene, partial cds
AY842742.1	Small ruminant lentivirus isolate Agh592 surface envelope glycoprotein (env) gene, partial cds
AY842743.1	Small ruminant lentivirus isolate Agh300 surface envelope glycoprotein (env) gene, partial cds
AY842744.1	Small ruminant lentivirus isolate Agh593 surface envelope glycoprotein (env) gene, partial cds
AY842745.1	Small ruminant lentivirus isolate Agh602 surface envelope glycoprotein (env) gene, partial cds
AY842746.1	Small ruminant lentivirus isolate Cal42140 surface envelope glycoprotein (env) gene, partial cds
AY842747.1	Small ruminant lentivirus isolate Cal51063 env gene, partial sequence
AY842748.1	Small ruminant lentivirus isolate Ser450 surface envelope glycoprotein (env) gene, partial cds
AY842749.1	Small ruminant lentivirus isolate Ser76 surface envelope glycoprotein (env) gene, partial cds
AY842750.1	Small ruminant lentivirus isolate Ser2013 surface envelope glycoprotein (env) gene, partial cds
AY842751.1	Small ruminant lentivirus isolate Ser63 surface envelope glycoprotein (env) gene, partial cds
AY842752.1	Small ruminant lentivirus isolate Ser526 surface envelope glycoprotein (env) gene, partial cds
AY842753.1	Small ruminant lentivirus isolate Lau192 surface envelope glycoprotein (env) gene, partial cds
AY842754.1	Small ruminant lentivirus isolate Lau269 surface envelope glycoprotein (env) gene, partial cds
AY842755.1	Small ruminant lentivirus isolate Lau3034 surface envelope glycoprotein (env) gene, partial cds
AY842756.1	Small ruminant lentivirus isolate Lau33 surface envelope glycoprotein (env) gene, partial cds
AY842757.1	Small ruminant lentivirus isolate Chi6164 surface envelope glycoprotein (env) gene, partial cds
AY842758.1	Small ruminant lentivirus isolate Chi2030 surface envelope glycoprotein (env) gene, partial cds
AY842759.1	Small ruminant lentivirus isolate Chi5111 surface envelope glycoprotein (env) gene, partial cds
AY842760.1	Small ruminant lentivirus isolate Chi5056 surface envelope glycoprotein (env) gene, partial cds
AY842761.1	Small ruminant lentivirus isolate Rum26 surface envelope glycoprotein (env) gene, partial cds
AY842762.1	Small ruminant lentivirus isolate Rum218 env gene, partial sequence
AY842763.1	Small ruminant lentivirus isolate Rum46 surface envelope glycoprotein (env) gene, partial cds
AY842764.1	Small ruminant lentivirus isolate NiH3 surface envelope glycoprotein (env) gene, partial cds
AY842765.1	Small ruminant lentivirus isolate NiC12 surface envelope glycoprotein (env) gene, partial cds
AY842766.1	Small ruminant lentivirus isolate NiE14 surface envelope glycoprotein (env) gene, partial cds
AY842767.1	Small ruminant lentivirus isolate NiI36 surface envelope glycoprotein (env) gene, partial cds
AY842768.1	Small ruminant lentivirus isolate Lya218 surface envelope glycoprotein (env) gene, partial cds
AY842769.1	Small ruminant lentivirus isolate Lyb1131 env gene, partial sequence
AY842770.1	Small ruminant lentivirus isolate Lyc7066 surface envelope glycoprotein (env) gene, partial cds
AY842771.1	Small ruminant lentivirus isolate Mer1200 surface envelope glycoprotein (env) gene, partial cds
AY842772.1	Small ruminant lentivirus isolate Mar1003 surface envelope glycoprotein (env) gene, partial cds
AY842773.1	Small ruminant lentivirus isolate Ler2009 surface envelope glycoprotein (env) gene, partial cds
AY842774.1	Small ruminant lentivirus isolate 5720 surface envelope glycoprotein (env) gene, partial cds
AY900630.1	Caprine arthritis-encephalitis virus strain gansu, complete genome
BD226399.1	Use of triplex structure DNA sequences for transferring nucleotide sequences
BD226401.1	Use of triplex structure DNA sequences for transferring nucleotide sequences
DL256636.1	CAEV-BASED VECTOR SYSTEMS
DL256637.1	CAEV-BASED VECTOR SYSTEMS
DL256638.1	CAEV-BASED VECTOR SYSTEMS
DL256639.1	CAEV-BASED VECTOR SYSTEMS
DL256640.1	CAEV-BASED VECTOR SYSTEMS
DL256641.1	CAEV-BASED VECTOR SYSTEMS
DL256642.1	CAEV-BASED VECTOR SYSTEMS
DL256643.1	CAEV-BASED VECTOR SYSTEMS
DL256644.1	CAEV-BASED VECTOR SYSTEMS
DL256645.1	CAEV-BASED VECTOR SYSTEMS
DL256646.1	CAEV-BASED VECTOR SYSTEMS
DL256647.1	CAEV-BASED VECTOR SYSTEMS
DL256648.1	CAEV-BASED VECTOR SYSTEMS
DL256649.1	CAEV-BASED VECTOR SYSTEMS
DL256650.1	CAEV-BASED VECTOR SYSTEMS
DL256651.1	CAEV-BASED VECTOR SYSTEMS
DL256652.1	CAEV-BASED VECTOR SYSTEMS
DL256653.1	CAEV-BASED VECTOR SYSTEMS
DL256654.1	CAEV-BASED VECTOR SYSTEMS
DL256655.1	CAEV-BASED VECTOR SYSTEMS
DL256656.1	CAEV-BASED VECTOR SYSTEMS
DL256657.1	CAEV-BASED VECTOR SYSTEMS
DL256658.1	CAEV-BASED VECTOR SYSTEMS
DL256659.1	CAEV-BASED VECTOR SYSTEMS
DL256660.1	CAEV-BASED VECTOR SYSTEMS
DL256661.1	CAEV-BASED VECTOR SYSTEMS
DL256662.1	CAEV-BASED VECTOR SYSTEMS
DL256663.1	CAEV-BASED VECTOR SYSTEMS
DL256664.1	CAEV-BASED VECTOR SYSTEMS
DL256665.1	CAEV-BASED VECTOR SYSTEMS
DL256666.1	CAEV-BASED VECTOR SYSTEMS
DL256667.1	CAEV-BASED VECTOR SYSTEMS
DL256668.1	CAEV-BASED VECTOR SYSTEMS
DL256669.1	CAEV-BASED VECTOR SYSTEMS
DL256670.1	CAEV-BASED VECTOR SYSTEMS
DL256671.1	CAEV-BASED VECTOR SYSTEMS
DL256672.1	CAEV-BASED VECTOR SYSTEMS
DL256673.1	CAEV-BASED VECTOR SYSTEMS
DL256674.1	CAEV-BASED VECTOR SYSTEMS
DL256675.1	CAEV-BASED VECTOR SYSTEMS
DL256676.1	CAEV-BASED VECTOR SYSTEMS
DL256677.1	CAEV-BASED VECTOR SYSTEMS
DL256678.1	CAEV-BASED VECTOR SYSTEMS
DL256679.1	CAEV-BASED VECTOR SYSTEMS
DL256680.1	CAEV-BASED VECTOR SYSTEMS
DL256681.1	CAEV-BASED VECTOR SYSTEMS
DL256682.1	CAEV-BASED VECTOR SYSTEMS
DL256683.1	CAEV-BASED VECTOR SYSTEMS
DL256684.1	CAEV-BASED VECTOR SYSTEMS
DL256685.1	CAEV-BASED VECTOR SYSTEMS
DL256686.1	CAEV-BASED VECTOR SYSTEMS
DL256687.1	CAEV-BASED VECTOR SYSTEMS
DL256688.1	CAEV-BASED VECTOR SYSTEMS
DL256689.1	CAEV-BASED VECTOR SYSTEMS
DL256690.1	CAEV-BASED VECTOR SYSTEMS
DL256691.1	CAEV-BASED VECTOR SYSTEMS
DL256692.1	CAEV-BASED VECTOR SYSTEMS
DL256693.1	CAEV-BASED VECTOR SYSTEMS
DL256694.1	CAEV-BASED VECTOR SYSTEMS
DL256695.1	CAEV-BASED VECTOR SYSTEMS
DL256696.1	CAEV-BASED VECTOR SYSTEMS
DL256697.1	CAEV-BASED VECTOR SYSTEMS
DL256698.1	CAEV-BASED VECTOR SYSTEMS
DL256699.1	CAEV-BASED VECTOR SYSTEMS
DQ011532.1	Visna/Maedi virus strain 125-kidney LTR, partial sequence
DQ011533.1	Visna/Maedi virus strain 126-kidney LTR, partial sequence
DQ013214.1	Small ruminant lentivirus isolate AT61S from Italy pol protein (pol) gene, partial cds
DQ013215.1	Small ruminant lentivirus isolate AT62S from Italy pol protein (pol) gene, partial cds
DQ013216.1	Small ruminant lentivirus isolate AT65S from Italy pol protein (pol) gene, partial cds
DQ013217.1	Small ruminant lentivirus isolate AT64S from Italy pol protein (pol) gene, partial cds
DQ013218.1	Small ruminant lentivirus isolate AT67G from Italy pol protein (pol) gene, partial cds
DQ013219.1	Small ruminant lentivirus isolate AT66G from Italy pol protein (pol) gene, partial cds
DQ013220.1	Small ruminant lentivirus isolate AT69G from Italy pol protein (pol) gene, partial cds
DQ013221.1	Small ruminant lentivirus isolate AT68G from Italy pol protein (pol) gene, partial cds
DQ013222.1	Small ruminant lentivirus isolate AT70G from Italy pol protein (pol) gene, partial cds
DQ013223.1	Small ruminant lentivirus isolate AT63S from Italy pol protein (pol) gene, partial cds
DQ013224.1	Small ruminant lentivirus isolate AT44S from Italy pol protein (pol) gene, partial cds
DQ013225.1	Small ruminant lentivirus isolate AT43S from Italy pol protein (pol) gene, partial cds
DQ013226.1	Small ruminant lentivirus isolate AT42S from Italy pol protein (pol) gene, partial cds
DQ013227.1	Small ruminant lentivirus isolate AT49G from Italy pol protein (pol) gene, partial cds
DQ013228.1	Small ruminant lentivirus isolate AT48G from Italy pol protein (pol) gene, partial cds
DQ013229.1	Small ruminant lentivirus isolate AT41S from Italy pol protein (pol) gene, partial cds
DQ013230.1	Small ruminant lentivirus isolate AT50G from Italy pol protein (pol) gene, partial cds
DQ013231.1	Small ruminant lentivirus isolate AT46G from Italy pol protein (pol) gene, partial cds
DQ013232.1	Small ruminant lentivirus isolate AT45S from Italy pol protein (pol) gene, partial cds
DQ013233.1	Small ruminant lentivirus isolate AT47G from Italy pol protein (pol) gene, partial cds
DQ013234.1	Small ruminant lentivirus isolate AT3S from Italy pol protein (pol) gene, partial cds
DQ013235.1	Small ruminant lentivirus isolate AT9G from Italy pol protein (pol) gene, partial cds
DQ013236.1	Small ruminant lentivirus isolate AT2S from Italy pol protein (pol) gene, partial cds
DQ013237.1	Small ruminant lentivirus isolate AT4S from Italy pol protein (pol) gene, partial cds
DQ013238.1	Small ruminant lentivirus isolate AT5S from Italy pol protein (pol) gene, partial cds
DQ013239.1	Small ruminant lentivirus isolate AT1S from Italy pol protein (pol) gene, partial cds
DQ013240.1	Small ruminant lentivirus isolate AT6G from Italy pol protein (pol) gene, partial cds
DQ013241.1	Small ruminant lentivirus isolate AT8G from Italy pol protein (pol) gene, partial cds
DQ013242.1	Small ruminant lentivirus isolate AT10G from Italy pol protein (pol) gene, partial cds
DQ013243.1	Small ruminant lentivirus isolate AT7G from Italy pol protein (pol) gene, partial cds
DQ015910.1	Caprine arthritis-encephalitis virus isolate 26KE.1 surface envelope glycoprotein (env) gene, partial cds
DQ015911.1	Caprine arthritis-encephalitis virus isolate 26KE.2 surface envelope glycoprotein (env) gene, partial cds
DQ015912.1	Caprine arthritis-encephalitis virus isolate G623 surface envelope glycoprotein (env) gene, partial cds
DQ015913.1	Caprine arthritis-encephalitis virus isolate G806 surface envelope glycoprotein (env) gene, partial cds
DQ015914.1	Caprine arthritis-encephalitis virus isolate G922 surface envelope glycoprotein (env) gene, partial cds
DQ015915.1	Caprine arthritis-encephalitis virus isolate LM30 surface envelope glycoprotein (env) gene, partial cds
DQ015916.1	Caprine arthritis-encephalitis virus isolate 1GA surface envelope glycoprotein (env) gene, partial cds
DQ084332.1	Ovine lentivirus isolate Ov5 p25 capsid protein (gag) gene, partial cds
DQ084333.1	Ovine lentivirus isolate Ov1 p25 capsid protein (gag) gene, partial cds
DQ084334.1	Ovine lentivirus isolate Ov4 p25 capsid protein (gag) gene, partial cds
DQ084335.1	Ovine lentivirus isolate Ov8 p25 capsid protein (gag) gene, partial cds
DQ084336.1	Ovine lentivirus isolate Ov7 p25 capsid protein (gag) gene, partial cds
DQ084337.1	Ovine lentivirus isolate Ov3 p25 capsid protein (gag) gene, partial cds
DQ084338.1	Ovine lentivirus isolate Ov6 p25 capsid protein (gag) gene, partial cds
DQ084339.1	Ovine lentivirus isolate Ov2 p25 capsid protein (gag) gene, partial cds
DQ084340.1	Caprine lentivirus isolate C1 p25 capsid protein (gag) gene, partial cds
DQ084341.1	Caprine lentivirus isolate C5 p25 capsid protein (gag) gene, partial cds
DQ084342.1	Caprine lentivirus isolate C4 p25 capsid protein (gag) gene, partial cds
DQ084343.1	Caprine lentivirus isolate C3 p25 capsid protein (gag) gene, partial cds
DQ084344.1	Caprine lentivirus isolate C2 p25 capsid protein (gag) gene, partial cds
DQ084345.1	Ovine lentivirus isolate Ov3 p17 matrix protein (gag) gene, partial cds
DQ084346.1	Ovine lentivirus isolate Ov5 p17 matrix protein (gag) gene, partial cds
DQ084347.1	Ovine lentivirus isolate Ov8 p17 matrix protein (gag) gene, partial cds
DQ084349.1	Ovine lentivirus isolate Ov3 integrase (pol) gene, partial cds
DQ084350.1	Ovine lentivirus isolate Ov5 integrase (pol) gene, partial cds
DQ084351.1	Ovine lentivirus isolate Ov8 integrase (pol) gene, partial cds
DQ084352.1	Ovine lentivirus isolate Ov11 integrase (pol) gene, partial cds
DQ084353.1	Ovine lentivirus isolate Ov10 integrase (pol) gene, partial cds
DQ084354.1	Caprine lentivirus isolate C1 LTR, partial sequence
DQ084355.1	Caprine lentivirus isolate C3 LTR, partial sequence
DQ084356.1	Caprine lentivirus isolate C4 LTR, partial sequence
DQ084357.1	Ovine lentivirus isolate Ov5 LTR, partial sequence
DQ084358.1	Ovine lentivirus isolate Ov8 LTR, partial sequence
DQ084359.1	Ovine lentivirus isolate Ov9 LTR, partial sequence
DQ084360.1	Ovine lentivirus isolate Ov11 LTR, partial sequence
DQ084441.1	Visna/Maedi virus strain MVV-Gr-LTR6 LTR, partial sequence
DQ084442.1	Visna/Maedi virus strain MVV-Gr-LTR7 LTR, partial sequence
DQ084443.1	Visna/Maedi virus strain MVV-Gr-LTR12 LTR, partial sequence
DQ084444.1	Visna/Maedi virus strain MVV-Gr-LTR19 LTR, partial sequence
DQ084445.1	Visna/Maedi virus strain MVV-Gr-LTR22 LTR, partial sequence
DQ084446.1	Visna/Maedi virus strain MVV-Gr-LTR58 LTR, partial sequence
DQ084447.1	Visna/Maedi virus strain MVV-Gr-LTR63 LTR, partial sequence
DQ084448.1	Visna/Maedi virus strain MVV-Gr-LTR80 LTR, partial sequence
DQ149845.1	Small ruminant lentivirus isolate Chi3056 surface envelope glycoprotein (env) gene, partial cds
DQ190001.1	Caprine arthritis-encephalitis virus isolate G6VA gag polyprotein (gag) gene, partial cds
DQ190002.1	Caprine arthritis-encephalitis virus isolate G5VA gag polyprotein (gag) gene, partial cds
DQ190003.1	Caprine arthritis-encephalitis virus isolate G8VA gag polyprotein (gag) gene, partial cds
DQ190004.1	Caprine arthritis-encephalitis virus isolate G17AT gag polyprotein (gag) gene, partial cds
DQ190005.1	Caprine arthritis-encephalitis virus isolate G19AT gag polyprotein (gag) gene, partial cds
DQ190006.1	Caprine arthritis-encephalitis virus isolate G20AT gag polyprotein (gag) gene, partial cds
DQ190007.1	Caprine arthritis-encephalitis virus isolate G25AT gag polyprotein (gag) gene, partial cds
DQ190008.1	Caprine arthritis-encephalitis virus isolate G49AT gag polyprotein (gag) gene, partial cds
DQ190009.1	Caprine arthritis-encephalitis virus isolate G67SO gag polyprotein (gag) gene, partial cds
DQ190010.1	Caprine arthritis-encephalitis virus isolate G150SO gag polyprotein (gag) gene, partial cds
DQ190011.1	Caprine arthritis-encephalitis virus isolate G157SO gag polyprotein (gag) gene, partial cds
DQ190012.1	Caprine arthritis-encephalitis virus isolate G156SO gag polyprotein (gag) gene, partial cds
DQ190013.1	Caprine arthritis-encephalitis virus isolate G172VA gag polyprotein (gag) gene, partial cds
DQ190014.1	Caprine arthritis-encephalitis virus isolate G173VA gag polyprotein (gag) gene, partial cds
DQ190015.1	Caprine arthritis-encephalitis virus isolate G188BG gag polyprotein (gag) gene, partial cds
DQ190016.1	Caprine arthritis-encephalitis virus isolate G189BG gag polyprotein (gag) gene, partial cds
DQ190017.1	Caprine arthritis-encephalitis virus isolate G213BG gag polyprotein (gag) gene, partial cds
DQ190018.1	Caprine arthritis-encephalitis virus isolate G214BG gag polyprotein (gag) gene, partial cds
DQ190019.1	Caprine arthritis-encephalitis virus isolate G215BG gag polyprotein (gag) gene, partial cds
DQ190020.1	Caprine arthritis-encephalitis virus isolate G216BG gag polyprotein (gag) gene, partial cds
DQ190021.1	Caprine arthritis-encephalitis virus isolate G233SO gag polyprotein (gag) gene, partial cds
DQ190022.1	Caprine arthritis-encephalitis virus isolate G234SO gag polyprotein (gag) gene, partial cds
DQ190023.1	Caprine arthritis-encephalitis virus isolate G236SO gag polyprotein (gag) gene, partial cds
DQ190024.1	Caprine arthritis-encephalitis virus isolate G235SO gag polyprotein (gag) gene, partial cds
DQ190025.1	Caprine arthritis-encephalitis virus isolate G240SO gag polyprotein (gag) gene, partial cds
DQ190026.1	Caprine arthritis-encephalitis virus isolate G241SO gag polyprotein (gag) gene, partial cds
DQ190027.1	Caprine arthritis-encephalitis virus isolate G242SO gag polyprotein (gag) gene, partial cds
DQ190028.1	Caprine arthritis-encephalitis virus isolate G243SO gag polyprotein (gag) gene, partial cds
DQ190029.1	Caprine arthritis-encephalitis virus isolate G249SO gag polyprotein (gag) gene, partial cds
DQ190030.1	Caprine arthritis-encephalitis virus isolate G250SO gag polyprotein (gag) gene, partial cds
DQ190031.1	Caprine arthritis-encephalitis virus isolate G252SO gag polyprotein (gag) gene, partial cds
DQ190032.1	Caprine arthritis-encephalitis virus isolate G280BG gag polyprotein (gag) gene, partial cds
DQ190033.1	Caprine arthritis-encephalitis virus isolate G282BG gag polyprotein (gag) gene, partial cds
DQ190034.1	Caprine arthritis-encephalitis virus isolate G312VA gag polyprotein (gag) gene, partial cds
DQ190035.1	Caprine arthritis-encephalitis virus isolate G343VA gag polyprotein (gag) gene, partial cds
DQ190036.1	Caprine arthritis-encephalitis virus isolate G344VA gag polyprotein (gag) gene, partial cds
DQ190037.1	Caprine arthritis-encephalitis virus isolate G430AL gag polyprotein (gag) gene, partial cds
DQ190038.1	Caprine arthritis-encephalitis virus isolate G428AL gag polyprotein (gag) gene, partial cds
DQ190039.1	Caprine arthritis-encephalitis virus isolate G429AL gag polyprotein (gag) gene, partial cds
DQ190040.1	Caprine arthritis-encephalitis virus isolate G431AL gag polyprotein (gag) gene, partial cds
DQ190041.1	Caprine arthritis-encephalitis virus isolate G433AL gag polyprotein (gag) gene, partial cds
DQ190042.1	Caprine arthritis-encephalitis virus isolate G432AL gag polyprotein (gag) gene, partial cds
DQ190043.1	Caprine arthritis-encephalitis virus isolate G440PC gag polyprotein (gag) gene, partial cds
DQ190044.1	Caprine arthritis-encephalitis virus isolate G437PC gag polyprotein (gag) gene, partial cds
DQ190045.1	Caprine arthritis-encephalitis virus isolate G438PC gag polyprotein (gag) gene, partial cds
DQ190046.1	Caprine arthritis-encephalitis virus isolate G439PC gag polyprotein (gag) gene, partial cds
DQ190047.1	Caprine arthritis-encephalitis virus isolate G441PC gag polyprotein (gag) gene, partial cds
DQ190048.1	Caprine arthritis-encephalitis virus isolate G451PC gag polyprotein (gag) gene, partial cds
DQ190049.1	Caprine arthritis-encephalitis virus isolate G442SO gag polyprotein (gag) gene, partial cds
DQ190050.1	Caprine arthritis-encephalitis virus isolate G443SO gag polyprotein (gag) gene, partial cds
DQ190051.1	Caprine arthritis-encephalitis virus isolate G444SO gag polyprotein (gag) gene, partial cds
DQ190052.1	Caprine arthritis-encephalitis virus isolate G445SO gag polyprotein (gag) gene, partial cds
DQ334745.1	Ovine lentivirus isolate Ov1 LTR, partial sequence
DQ442649.1	Caprine arthritis-encephalitis virus isolate 21PL gag protein (gag) gene, partial cds
DQ447661.1	Caprine arthritis-encephalitis virus isolate 54PL gag polyprotein gene, partial cds
DQ456481.1	Caprine arthritis-encephalitis virus isolate 31PL gag polyprotein (gag) gene, partial cds
DQ456482.1	Caprine arthritis-encephalitis virus isolate 62PL gag polyprotein (gag) gene, partial cds
DQ456483.1	Caprine arthritis-encephalitis virus isolate 71PL gag polyprotein (gag) gene, partial cds
DQ456484.1	Caprine arthritis-encephalitis virus isolate 28PL gag polyprotein (gag) gene, partial cds
DQ456485.1	Caprine arthritis-encephalitis virus isolate 34PL gag polyprotein (gag) gene, partial cds
DQ456486.1	Caprine arthritis-encephalitis virus isolate 56PL gag polyprotein (gag) gene, partial cds
DQ456487.1	Caprine arthritis-encephalitis virus isolate 67PL gag polyprotein (gag) gene, partial cds
DQ480645.1	Visna/Maedi virus strain MVV-4-lung LTR, partial sequence
DQ480646.1	Visna/Maedi virus strain MVV-4-liver LTR, partial sequence
DQ480647.1	Visna/Maedi virus strain MVV-4-heart LTR, partial sequence
DQ632733.1	Visna/Maedi virus isolate Ov1 pol protein (pol) gene, partial cds
DQ632734.1	Caprine arthritis-encephalitis virus isolate C1 pol protein (pol) gene, partial cds
DQ632735.1	Caprine arthritis-encephalitis virus isolate C3 pol protein (pol) gene, partial cds
DQ647677.1	Visna/Maedi virus strain 10-blood LTR, partial sequence
DQ647678.1	Visna/Maedi virus strain 10-brain LTR, partial sequence
DQ647679.1	Visna/Maedi virus strain 10-lung LTR, partial sequence
DQ647680.1	Visna/Maedi virus strain 10-udder LTR, partial sequence
DQ647681.1	Visna/Maedi virus strain 25-blood LTR, partial sequence
DQ647682.1	Visna/Maedi virus strain 25-brain LTR, partial sequence
DQ647683.1	Visna/Maedi virus strain 25-lung LTR, partial sequence
DQ647684.1	Visna/Maedi virus strain 25-udder LTR, partial sequence
DQ647685.1	Visna/Maedi virus strain 39-blood LTR, partial sequence
DQ647686.1	Visna/Maedi virus strain 39-lung LTR, partial sequence
DQ647687.1	Visna/Maedi virus strain 39-udder LTR, partial sequence
DQ647688.1	Visna/Maedi virus strain 85-blood LTR, partial sequence
DQ647689.1	Visna/Maedi virus strain 85-brain LTR, partial sequence
DQ647690.1	Visna/Maedi virus strain 85-lung LTR, partial sequence
DQ647691.1	Visna/Maedi virus strain 85-udder LTR, partial sequence
DQ647692.1	Visna/Maedi virus strain 93-brain LTR, partial sequence
DQ647693.1	Visna/Maedi virus strain 93-lung LTR, partial sequence
DQ647694.1	Visna/Maedi virus strain 93-udder LTR, partial sequence
DQ647695.1	Visna/Maedi virus strain 94-lung LTR, partial sequence
DQ647696.1	Visna/Maedi virus strain 94-udder LTR, partial sequence
DQ844911.1	Small ruminant lentivirus isolate G623AW pol polyprotein (pol) gene, partial cds
DQ844912.1	Small ruminant lentivirus isolate G806AW pol polyprotein (pol) gene, partial cds
DQ844913.1	Small ruminant lentivirus isolate G922AW pol polyprotein (pol) gene, partial cds
DQ844914.1	Small ruminant lentivirus isolate G717AW pol polyprotein (pol) gene, partial cds
DQ844915.1	Small ruminant lentivirus isolate G699NL pol polyprotein (pol) gene, partial cds
DQ844916.1	Small ruminant lentivirus isolate G766NL pol polyprotein (pol) gene, partial cds
DQ844917.1	Small ruminant lentivirus isolate S7049AW pol polyprotein (pol) gene, partial cds
DQ844918.1	Small ruminant lentivirus isolate S9033AW pol polyprotein (pol) gene, partial cds
DQ844919.1	Small ruminant lentivirus isolate S42AW pol polyprotein (pol) gene, partial cds
DQ844920.1	Small ruminant lentivirus isolate S9778ST pol polyprotein (pol) gene, partial cds
DQ844921.1	Small ruminant lentivirus isolate S8012VE pol polyprotein (pol) gene, partial cds
DQ844922.1	Small ruminant lentivirus isolate S9044VE pol polyprotein (pol) gene, partial cds
DQ844923.1	Small ruminant lentivirus isolate S9095VE pol polyprotein (pol) gene, partial cds
DQ844924.1	Small ruminant lentivirus isolate OvLv-1 pol polyprotein (pol) gene, partial cds
DQ844925.1	Small ruminant lentivirus isolate NMV1 pol polyprotein (pol) gene, partial cds
DQ844926.1	Small ruminant lentivirus isolate G8062 pol polyprotein (pol) gene, partial cds
DQ844927.1	Small ruminant lentivirus isolate 26KE pol polyprotein (pol) gene, partial cds
DQ844928.1	Small ruminant lentivirus isolate LM30 pol polyprotein (pol) gene, partial cds
DQ844929.1	Small ruminant lentivirus isolate G9933PK pol polyprotein (pol) gene, partial cds
DQ844930.1	Small ruminant lentivirus isolate 1GA pol polyprotein (pol) gene, partial cds
DQ844931.1	Small ruminant lentivirus isolate S7049AW surface envelope glycoprotein (env) gene, partial cds
DQ844932.1	Small ruminant lentivirus isolate S9033AW surface envelope glycoprotein (env) gene, partial cds
DQ844933.1	Small ruminant lentivirus isolate S42AW surface envelope glycoprotein (env) gene, partial cds
DQ844934.1	Small ruminant lentivirus isolate OvLv-1 surface envelope glycoprotein (env) gene, partial cds
DQ844935.1	Small ruminant lentivirus isolate S1136OK surface envelope glycoprotein (env) gene, partial cds
DQ844936.1	Small ruminant lentivirus isolate S9778ST surface envelope glycoprotein (env) gene, partial cds
DQ844937.1	Small ruminant lentivirus isolate S747ST surface envelope glycoprotein (env) gene, partial cds
DQ844938.1	Small ruminant lentivirus isolate S8012VE surface envelope glycoprotein (env) gene, partial cds
DQ844939.1	Small ruminant lentivirus isolate S9044VE surface envelope glycoprotein (env) gene, partial cds
DQ844940.1	Small ruminant lentivirus isolate S9095VE surface envelope glycoprotein (env) gene, partial cds
DQ844941.1	Small ruminant lentivirus isolate NMV1 surface envelope glycoprotein (env) gene, partial cds
DQ844942.1	Small ruminant lentivirus isolate S9033AW 3' LTR, partial sequence
DQ844943.1	Small ruminant lentivirus isolate S42AW 3' LTR, partial sequence
DQ844944.1	Small ruminant lentivirus isolate G623AW 3' LTR, partial sequence
DQ844945.1	Small ruminant lentivirus isolate NMV1 3' LTR, partial sequence
EF154461.1	Small ruminant lentivirus clone rec1 envelope glycoprotein (env) gene, partial cds
EF154462.1	Small ruminant lentivirus clone rec2 envelope glycoprotein (env) gene, partial cds
EF154463.1	Small ruminant lentivirus clone rec3 envelope glycoprotein (env) gene, partial cds
EF154464.1	Small ruminant lentivirus clone rec4 envelope glycoprotein (env) gene, partial cds
EF154465.1	Small ruminant lentivirus clone rec5 envelope glycoprotein (env) gene, partial cds
EF154466.1	Small ruminant lentivirus clone rec6 envelope glycoprotein (env) gene, partial cds
EF154467.1	Small ruminant lentivirus clone PBMC12-5 envelope glycoprotein (env) gene, partial cds
EF154468.1	Small ruminant lentivirus clone PBMC12-7 envelope glycoprotein (env) gene, partial cds
EF154469.1	Small ruminant lentivirus clone PBMC12-11 envelope glycoprotein (env) gene, partial cds
EF154470.1	Small ruminant lentivirus clone PBMC12-12 envelope glycoprotein (env) gene, partial cds
EF154471.1	Small ruminant lentivirus clone PBMC12-14 envelope glycoprotein (env) gene, partial cds
EF154472.1	Small ruminant lentivirus clone PBMC12-15 envelope glycoprotein (env) gene, partial cds
EF154473.1	Small ruminant lentivirus clone PBMC12-17 envelope glycoprotein (env) gene, partial cds
EF154474.1	Small ruminant lentivirus clone PBMC12-20 envelope glycoprotein (env) gene, partial cds
EF154475.1	Small ruminant lentivirus clone PBMC12-21 envelope glycoprotein (env) gene, partial cds
EF154476.1	Small ruminant lentivirus clone PBMC12-22 envelope glycoprotein (env) gene, partial cds
EF154477.1	Small ruminant lentivirus clone PBMC12-25 envelope glycoprotein (env) gene, partial cds
EF154478.1	Small ruminant lentivirus clone PBMC12-26 envelope glycoprotein (env) gene, partial cds
EF154479.1	Small ruminant lentivirus clone PBMC12-27 envelope glycoprotein (env) gene, partial cds
EF154480.1	Small ruminant lentivirus clone PBMC12-29 envelope glycoprotein (env) gene, partial cds
EF154481.1	Small ruminant lentivirus clone PBMC12-30 envelope glycoprotein (env) gene, partial cds
EF154482.1	Small ruminant lentivirus clone PBMC12-31 envelope glycoprotein (env) gene, partial cds
EF154483.1	Small ruminant lentivirus clone PBMC12-34 envelope glycoprotein (env) gene, partial cds
EF154484.1	Small ruminant lentivirus clone PBMC13-1 envelope glycoprotein (env) gene, partial cds
EF154485.1	Small ruminant lentivirus clone PBMC13-2 envelope glycoprotein (env) gene, partial cds
EF154486.1	Small ruminant lentivirus clone PBMC13-3 envelope glycoprotein (env) gene, partial cds
EF154487.1	Small ruminant lentivirus clone PBMC13-5 envelope glycoprotein (env) gene, partial cds
EF154488.1	Small ruminant lentivirus clone PBMC13-6 envelope glycoprotein (env) gene, partial cds
EF154489.1	Small ruminant lentivirus clone PBMC13-7 envelope glycoprotein (env) gene, partial cds
EF154490.1	Small ruminant lentivirus clone PBMC13-8 envelope glycoprotein (env) gene, partial cds
EF154491.1	Small ruminant lentivirus clone PBMC13-9 envelope glycoprotein (env) gene, partial cds
EF154492.1	Small ruminant lentivirus clone PBMC13-10 envelope glycoprotein (env) gene, partial cds
EF154493.1	Small ruminant lentivirus clone PBMC13-11 envelope glycoprotein (env) gene, partial cds
EF154494.1	Small ruminant lentivirus clone PBMC13-12 envelope glycoprotein (env) gene, partial cds
EF154495.1	Small ruminant lentivirus clone PBMC13-14 envelope glycoprotein (env) gene, partial cds
EF154496.1	Small ruminant lentivirus clone PBMC13-15 envelope glycoprotein (env) gene, partial cds
EF154497.1	Small ruminant lentivirus clone PBMC13-16 envelope glycoprotein (env) gene, partial cds
EF154498.1	Small ruminant lentivirus clone PBMC13-17 envelope glycoprotein (env) gene, partial cds
EF154499.1	Small ruminant lentivirus clone PBMC13-18 envelope glycoprotein (env) gene, partial cds
EF154500.1	Small ruminant lentivirus clone PBMC13-19 envelope glycoprotein (env) gene, partial cds
EF154501.1	Small ruminant lentivirus clone PBMC13-20 envelope glycoprotein (env) gene, partial cds
EF154502.1	Small ruminant lentivirus clone PBMC13-22 envelope glycoprotein (env) gene, partial cds
EF154503.1	Small ruminant lentivirus clone PBMC13-23 envelope glycoprotein (env) gene, partial cds
EF154504.1	Small ruminant lentivirus clone PBMC13-24 envelope glycoprotein (env) gene, partial cds
EF154505.1	Small ruminant lentivirus clone PBMC13-28 envelope glycoprotein (env) gene, partial cds
EF154506.1	Small ruminant lentivirus clone PBMC13-30 envelope glycoprotein (env) gene, partial cds
EF154507.1	Small ruminant lentivirus clone PBMC13-47 envelope glycoprotein (env) gene, partial cds
EF154508.1	Small ruminant lentivirus clone PBMC13-48 envelope glycoprotein (env) gene, partial cds
EF154509.1	Small ruminant lentivirus clone PBMC13-49 envelope glycoprotein (env) gene, partial cds
EF154510.1	Small ruminant lentivirus clone PBMC13-50 envelope glycoprotein (env) gene, partial cds
EF154511.1	Small ruminant lentivirus clone PBMC13-51 envelope glycoprotein (env) gene, partial cds
EF194040.1	Caprine arthritis-encephalitis virus isolate CAEV63 U3 3' LTR, partial sequence
EF194041.1	Caprine arthritis-encephalitis virus isolate 1g5 U3 3' LTR, partial sequence
EF445431.1	Visna/maedi virus EV1 envelope glycoprotein (env) and rev protein (rev) genes, complete cds
EF675997.1	Small ruminant lentivirus isolate It-004g04 gag protein gene, partial cds
EF676000.1	Small ruminant lentivirus isolate It-014s03 gag protein gene, partial cds
EF676002.1	Small ruminant lentivirus isolate It-018g04 gag protein gene, partial cds
EF676003.1	Small ruminant lentivirus isolate It-026g02 gag protein gene, partial cds
EF676004.1	Small ruminant lentivirus isolate It-027g02 gag protein gene, partial cds
EF676005.1	Small ruminant lentivirus isolate It-029g02 gag protein gene, partial cds
EF676006.1	Small ruminant lentivirus isolate It-030g03 gag protein gene, partial cds
EF676007.1	Small ruminant lentivirus isolate It-035s05 gag protein gene, partial cds
EF676008.1	Small ruminant lentivirus isolate It-036g05 gag protein gene, partial cds
EF676009.1	Small ruminant lentivirus isolate It-037s05 gag protein gene, partial cds
EF676010.1	Small ruminant lentivirus isolate It-03g08 gag protein gene, partial cds
EF676013.1	Small ruminant lentivirus isolate It-045g05 gag protein gene, partial cds
EF676014.1	Small ruminant lentivirus isolate It-051g06 gag protein gene, partial cds
EF676015.1	Small ruminant lentivirus isolate It-052g06 gag protein gene, partial cds
EF676016.1	Small ruminant lentivirus isolate It-053s01 gag protein gene, partial cds
EF676017.1	Small ruminant lentivirus isolate It-060s01 gag protein gene, partial cds
EF676018.1	Small ruminant lentivirus isolate It-063s01 gag protein gene, partial cds
EF676019.1	Small ruminant lentivirus isolate It-064s01 gag protein gene, partial cds
EF676020.1	Small ruminant lentivirus isolate It-069s01 gag protein gene, partial cds
EF676021.1	Small ruminant lentivirus isolate It-090g06 gag protein gene, partial cds
EF676022.1	Small ruminant lentivirus isolate It-103g02 gag protein gene, partial cds
EF676023.1	Small ruminant lentivirus isolate It-104g02 gag protein gene, partial cds
EF676024.1	Small ruminant lentivirus isolate It-121g02 gag protein gene, partial cds
EF676025.1	Small ruminant lentivirus isolate It-130g02 gag protein gene, partial cds
EF676026.1	Small ruminant lentivirus isolate It-143s07 gag protein gene, partial cds
EF685709.1	Small ruminant lentivirus clone RNA-CSC666-1 envelope glycoprotein gene, partial cds
EF685710.1	Small ruminant lentivirus clone RNA-CSC666-10 envelope glycoprotein gene, partial cds
EF685711.1	Small ruminant lentivirus clone RNA-CSC666-11 envelope glycoprotein gene, partial cds
EF685712.1	Small ruminant lentivirus clone RNA-CSC666-12 envelope glycoprotein gene, partial cds
EF685713.1	Small ruminant lentivirus clone RNA-CSC666-13 envelope glycoprotein gene, partial cds
EF685714.1	Small ruminant lentivirus clone RNA-CSC666-14 envelope glycoprotein gene, partial cds
EF685715.1	Small ruminant lentivirus clone RNA-CSC666-15 envelope glycoprotein gene, partial cds
EF685716.1	Small ruminant lentivirus clone RNA-CSC666-2 envelope glycoprotein gene, partial cds
EF685717.1	Small ruminant lentivirus clone RNA-CSC666-21 envelope glycoprotein gene, partial cds
EF685718.1	Small ruminant lentivirus clone RNA-CSC666-22 envelope glycoprotein gene, partial cds
EF685719.1	Small ruminant lentivirus clone RNA-CSC666-3 envelope glycoprotein gene, partial cds
EF685720.1	Small ruminant lentivirus clone RNA-CSC666-4 envelope glycoprotein gene, partial cds
EF685721.1	Small ruminant lentivirus clone RNA-CSC666-5 envelope glycoprotein gene, partial cds
EF685722.1	Small ruminant lentivirus clone RNA-CSC666-6 envelope glycoprotein gene, partial cds
EF685723.1	Small ruminant lentivirus clone RNA-CSC666-7 envelope glycoprotein gene, partial cds
EF685724.1	Small ruminant lentivirus clone RNA-CSC666-8 envelope glycoprotein gene, partial cds
EF685725.1	Small ruminant lentivirus clone RNA-CSC666-9 envelope glycoprotein gene, partial cds
EF685726.1	Small ruminant lentivirus clone CSC12-10 envelope glycoprotein gene, partial cds
EF685727.1	Small ruminant lentivirus clone CSC12-11 envelope glycoprotein gene, partial cds
EF685728.1	Small ruminant lentivirus clone CSC12-12 envelope glycoprotein gene, partial cds
EF685729.1	Small ruminant lentivirus clone CSC12-14 envelope glycoprotein gene, partial cds
EF685730.1	Small ruminant lentivirus clone CSC12-15 envelope glycoprotein gene, partial cds
EF685731.1	Small ruminant lentivirus clone CSC12-16 envelope glycoprotein gene, partial cds
EF685732.1	Small ruminant lentivirus clone CSC12-19 envelope glycoprotein gene, partial cds
EF685733.1	Small ruminant lentivirus clone CSC12-20 envelope glycoprotein gene, partial cds
EF685734.1	Small ruminant lentivirus clone CSC12-21 envelope glycoprotein gene, partial cds
EF685735.1	Small ruminant lentivirus clone CSC12-25 envelope glycoprotein gene, partial cds
EF685736.1	Small ruminant lentivirus clone CSC12-26 envelope glycoprotein gene, partial cds
EF685737.1	Small ruminant lentivirus clone CSC12-27 envelope glycoprotein gene, partial cds
EF685738.1	Small ruminant lentivirus clone CSC12-34 envelope glycoprotein gene, partial cds
EF685739.1	Small ruminant lentivirus clone CSC12-35 envelope glycoprotein gene, partial cds
EF685740.1	Small ruminant lentivirus clone CSC12-45 envelope glycoprotein gene, partial cds
EF685741.1	Small ruminant lentivirus clone CSC12-46 envelope glycoprotein gene, partial cds
EF685742.1	Small ruminant lentivirus clone CSC12-48 envelope glycoprotein gene, partial cds
EF685743.1	Small ruminant lentivirus clone CSC12-6 envelope glycoprotein gene, partial cds
EF685744.1	Small ruminant lentivirus clone CSC12-7 envelope glycoprotein gene, partial cds
EF685745.1	Small ruminant lentivirus clone CSC12-9 envelope glycoprotein gene, partial cds
EF685746.1	Small ruminant lentivirus clone CSC13-1 envelope glycoprotein gene, partial cds
EF685747.1	Small ruminant lentivirus clone CSC13-10 envelope glycoprotein gene, partial cds
EF685748.1	Small ruminant lentivirus clone CSC13-2 envelope glycoprotein gene, partial cds
EF685749.1	Small ruminant lentivirus clone CSC13-25 envelope glycoprotein gene, partial cds
EF685750.1	Small ruminant lentivirus clone CSC13-26 envelope glycoprotein gene, partial cds
EF685751.1	Small ruminant lentivirus clone CSC13-28 envelope glycoprotein gene, partial cds
EF685752.1	Small ruminant lentivirus clone CSC13-29 envelope glycoprotein gene, partial cds
EF685753.1	Small ruminant lentivirus clone CSC13-3 envelope glycoprotein gene, partial cds
EF685754.1	Small ruminant lentivirus clone CSC13-30 envelope glycoprotein gene, partial cds
EF685755.1	Small ruminant lentivirus clone CSC13-33 envelope glycoprotein gene, partial cds
EF685756.1	Small ruminant lentivirus clone CSC13-34 envelope glycoprotein gene, partial cds
EF685757.1	Small ruminant lentivirus clone CSC13-35 envelope glycoprotein gene, partial cds
EF685758.1	Small ruminant lentivirus clone CSC13-36 envelope glycoprotein gene, partial cds
EF685759.1	Small ruminant lentivirus clone CSC13-37 envelope glycoprotein gene, partial cds
EF685760.1	Small ruminant lentivirus clone CSC13-4 envelope glycoprotein gene, partial cds
EF685761.1	Small ruminant lentivirus clone CSC13-40 envelope glycoprotein gene, partial cds
EF685762.1	Small ruminant lentivirus clone CSC13-41 envelope glycoprotein gene, partial cds
EF685763.1	Small ruminant lentivirus clone CSC13-42 envelope glycoprotein gene, partial cds
EF685764.1	Small ruminant lentivirus clone CSC13-44 envelope glycoprotein gene, partial cds
EF685765.1	Small ruminant lentivirus clone CSC658-1 envelope glycoprotein gene, partial cds
EF685766.1	Small ruminant lentivirus clone CSC658-4 envelope glycoprotein gene, partial cds
EF685767.1	Small ruminant lentivirus clone CSC658-6 envelope glycoprotein gene, partial cds
EF685768.1	Small ruminant lentivirus clone CSC658-7 envelope glycoprotein gene, partial cds
EF685769.1	Small ruminant lentivirus clone CSC658-8 envelope glycoprotein gene, partial cds
EF685770.1	Small ruminant lentivirus clone CSC658-10 envelope glycoprotein gene, partial cds
EF685771.1	Small ruminant lentivirus clone CSC658-14 envelope glycoprotein gene, partial cds
EF685772.1	Small ruminant lentivirus clone CSC658-15 envelope glycoprotein gene, partial cds
EF685773.1	Small ruminant lentivirus clone CSC658-16 envelope glycoprotein gene, partial cds
EF685774.1	Small ruminant lentivirus clone CSC658-17 envelope glycoprotein gene, partial cds
EF685775.1	Small ruminant lentivirus clone CSC658-18 envelope glycoprotein gene, partial cds
EF685776.1	Small ruminant lentivirus clone CSC658-19 envelope glycoprotein gene, partial cds
EF685777.1	Small ruminant lentivirus clone CSC658-20 envelope glycoprotein gene, partial cds
EF685778.1	Small ruminant lentivirus clone CSC658-23 envelope glycoprotein gene, partial cds
EF685779.1	Small ruminant lentivirus clone CSC658-25 envelope glycoprotein gene, partial cds
EF685780.1	Small ruminant lentivirus clone CSC658-26 envelope glycoprotein gene, partial cds
EF685781.1	Small ruminant lentivirus clone CSC658-27 envelope glycoprotein gene, partial cds
EF685782.1	Small ruminant lentivirus clone CSC658-28 envelope glycoprotein gene, partial cds
EF685783.1	Small ruminant lentivirus clone CSC658-29 envelope glycoprotein gene, partial cds
EF685784.1	Small ruminant lentivirus clone CSC658-31 envelope glycoprotein gene, partial cds
EF685785.1	Small ruminant lentivirus clone CSC666-10 envelope glycoprotein gene, partial cds
EF685786.1	Small ruminant lentivirus clone CSC666-11 envelope glycoprotein gene, partial cds
EF685787.1	Small ruminant lentivirus clone CSC666-13 envelope glycoprotein gene, partial cds
EF685788.1	Small ruminant lentivirus clone CSC666-24 envelope glycoprotein gene, partial cds
EF685789.1	Small ruminant lentivirus clone CSC666-25 envelope glycoprotein gene, partial cds
EF685790.1	Small ruminant lentivirus clone CSC666-26 envelope glycoprotein gene, partial cds
EF685791.1	Small ruminant lentivirus clone CSC666-27 envelope glycoprotein gene, partial cds
EF685792.1	Small ruminant lentivirus clone CSC666-28 envelope glycoprotein gene, partial cds
EF685793.1	Small ruminant lentivirus clone CSC666-29 envelope glycoprotein gene, partial cds
EF685794.1	Small ruminant lentivirus clone CSC666-30 envelope glycoprotein gene, partial cds
EF685795.1	Small ruminant lentivirus clone CSC666-31 envelope glycoprotein gene, partial cds
EF685796.1	Small ruminant lentivirus clone CSC666-35 envelope glycoprotein gene, partial cds
EF685797.1	Small ruminant lentivirus clone CSC666-37 envelope glycoprotein gene, partial cds
EF685798.1	Small ruminant lentivirus clone CSC666-38 envelope glycoprotein gene, partial cds
EF685799.1	Small ruminant lentivirus clone CSC666-39 envelope glycoprotein gene, partial cds
EF685800.1	Small ruminant lentivirus clone CSC666-41 envelope glycoprotein gene, partial cds
EF685801.1	Small ruminant lentivirus clone CSC666-42 envelope glycoprotein gene, partial cds
EF685802.1	Small ruminant lentivirus clone CSC666-43 envelope glycoprotein gene, partial cds
EF685803.1	Small ruminant lentivirus clone CSC666-44 envelope glycoprotein gene, partial cds
EF685804.1	Small ruminant lentivirus clone CSC666-48 envelope glycoprotein gene, partial cds
EF685805.1	Small ruminant lentivirus clone CSC666-7 envelope glycoprotein gene, partial cds
EF685806.1	Small ruminant lentivirus clone CSC666-8 envelope glycoprotein gene, partial cds
EF685807.1	Small ruminant lentivirus clone CSC666-9 envelope glycoprotein gene, partial cds
EF685808.1	Small ruminant lentivirus clone PBMC658-1 envelope glycoprotein gene, partial cds
EF685809.1	Small ruminant lentivirus clone PBMC658-10 envelope glycoprotein gene, partial cds
EF685810.1	Small ruminant lentivirus clone PBMC658-13 envelope glycoprotein gene, partial cds
EF685811.1	Small ruminant lentivirus clone PBMC658-15 envelope glycoprotein gene, partial cds
EF685812.1	Small ruminant lentivirus clone PBMC658-16 envelope glycoprotein gene, partial cds
EF685813.1	Small ruminant lentivirus clone PBMC658-17 envelope glycoprotein gene, partial cds
EF685814.1	Small ruminant lentivirus clone PBMC658-18 envelope glycoprotein gene, partial cds
EF685815.1	Small ruminant lentivirus clone PBMC658-19 envelope glycoprotein gene, partial cds
EF685816.1	Small ruminant lentivirus clone PBMC658-2 envelope glycoprotein gene, partial cds
EF685817.1	Small ruminant lentivirus clone PBMC658-20 envelope glycoprotein gene, partial cds
EF685818.1	Small ruminant lentivirus clone PBMC658-21 envelope glycoprotein gene, partial cds
EF685819.1	Small ruminant lentivirus clone PBMC658-28 envelope glycoprotein gene, partial cds
EF685820.1	Small ruminant lentivirus clone PBMC658-29 envelope glycoprotein gene, partial cds
EF685821.1	Small ruminant lentivirus clone PBMC658-3 envelope glycoprotein gene, partial cds
EF685822.1	Small ruminant lentivirus clone PBMC658-30 envelope glycoprotein gene, partial cds
EF685823.1	Small ruminant lentivirus clone PBMC658-4 envelope glycoprotein gene, partial cds
EF685824.1	Small ruminant lentivirus clone PBMC658-6 envelope glycoprotein gene, partial cds
EF685825.1	Small ruminant lentivirus clone PBMC658-7 envelope glycoprotein gene, partial cds
EF685826.1	Small ruminant lentivirus clone PBMC658-8 envelope glycoprotein gene, partial cds
EF685827.1	Small ruminant lentivirus clone PBMC658-9 envelope glycoprotein gene, partial cds
EF685828.1	Small ruminant lentivirus clone PBMC666-1 envelope glycoprotein gene, partial cds
EF685829.1	Small ruminant lentivirus clone PBMC666-10 envelope glycoprotein gene, partial cds
EF685830.1	Small ruminant lentivirus clone PBMC666-11 envelope glycoprotein gene, partial cds
EF685831.1	Small ruminant lentivirus clone PBMC666-12 envelope glycoprotein gene, partial cds
EF685832.1	Small ruminant lentivirus clone PBMC666-13 envelope glycoprotein gene, partial cds
EF685833.1	Small ruminant lentivirus clone PBMC666-14 envelope glycoprotein gene, partial cds
EF685834.1	Small ruminant lentivirus clone PBMC666-15 envelope glycoprotein gene, partial cds
EF685835.1	Small ruminant lentivirus clone PBMC666-16 envelope glycoprotein gene, partial cds
EF685836.1	Small ruminant lentivirus clone PBMC666-17 envelope glycoprotein gene, partial cds
EF685837.1	Small ruminant lentivirus clone PBMC666-18 envelope glycoprotein gene, partial cds
EF685838.1	Small ruminant lentivirus clone PBMC666-19 envelope glycoprotein gene, partial cds
EF685839.1	Small ruminant lentivirus clone PBMC666-2 envelope glycoprotein gene, partial cds
EF685840.1	Small ruminant lentivirus clone PBMC666-20 envelope glycoprotein gene, partial cds
EF685841.1	Small ruminant lentivirus clone PBMC666-3 envelope glycoprotein gene, partial cds
EF685842.1	Small ruminant lentivirus clone PBMC666-4 envelope glycoprotein gene, partial cds
EF685843.1	Small ruminant lentivirus clone PBMC666-5 envelope glycoprotein gene, partial cds
EF685844.1	Small ruminant lentivirus clone PBMC666-6 envelope glycoprotein gene, partial cds
EF685845.1	Small ruminant lentivirus clone PBMC666-7 envelope glycoprotein gene, partial cds
EF685846.1	Small ruminant lentivirus clone PBMC666-8 envelope glycoprotein gene, partial cds
EF685847.1	Small ruminant lentivirus clone PBMC666-9 envelope glycoprotein gene, partial cds
EF685848.1	Small ruminant lentivirus clone RNA-CSC12-1 envelope glycoprotein gene, partial cds
EF685849.1	Small ruminant lentivirus clone RNA-CSC12-11 envelope glycoprotein gene, partial cds
EF685850.1	Small ruminant lentivirus clone RNA-CSC12-12 envelope glycoprotein gene, partial cds
EF685851.1	Small ruminant lentivirus clone RNA-CSC12-13 envelope glycoprotein gene, partial cds
EF685852.1	Small ruminant lentivirus clone RNA-CSC12-14 envelope glycoprotein gene, partial cds
EF685853.1	Small ruminant lentivirus clone RNA-CSC12-15 envelope glycoprotein gene, partial cds
EF685854.1	Small ruminant lentivirus clone RNA-CSC12-16 envelope glycoprotein gene, partial cds
EF685855.1	Small ruminant lentivirus clone RNA-CSC12-17 envelope glycoprotein gene, partial cds
EF685856.1	Small ruminant lentivirus clone RNA-CSC12-18 envelope glycoprotein gene, partial cds
EF685857.1	Small ruminant lentivirus clone RNA-CSC12-19 envelope glycoprotein gene, partial cds
EF685858.1	Small ruminant lentivirus clone RNA-CSC12-2 envelope glycoprotein gene, partial cds
EF685859.1	Small ruminant lentivirus clone RNA-CSC12-20 envelope glycoprotein gene, partial cds
EF685860.1	Small ruminant lentivirus clone RNA-CSC12-21 envelope glycoprotein gene, partial cds
EF685861.1	Small ruminant lentivirus clone RNA-CSC12-22 envelope glycoprotein gene, partial cds
EF685862.1	Small ruminant lentivirus clone RNA-CSC12-23 envelope glycoprotein gene, partial cds
EF685863.1	Small ruminant lentivirus clone RNA-CSC12-24 envelope glycoprotein gene, partial cds
EF685864.1	Small ruminant lentivirus clone RNA-CSC12-3 envelope glycoprotein gene, partial cds
EF685865.1	Small ruminant lentivirus clone RNA-CSC12-4 envelope glycoprotein gene, partial cds
EF685866.1	Small ruminant lentivirus clone RNA-CSC12-6 envelope glycoprotein gene, partial cds
EF685867.1	Small ruminant lentivirus clone RNA-CSC12-8 envelope glycoprotein gene, partial cds
EF685868.1	Small ruminant lentivirus clone RNA-CSC12-9 envelope glycoprotein gene, partial cds
EF685869.1	Small ruminant lentivirus clone RNA-CSC13-1 envelope glycoprotein gene, partial cds
EF685870.1	Small ruminant lentivirus clone RNA-CSC13-10 envelope glycoprotein gene, partial cds
EF685871.1	Small ruminant lentivirus clone RNA-CSC13-12 envelope glycoprotein gene, partial cds
EF685872.1	Small ruminant lentivirus clone RNA-CSC13-13 envelope glycoprotein gene, partial cds
EF685873.1	Small ruminant lentivirus clone RNA-CSC13-15 envelope glycoprotein gene, partial cds
EF685874.1	Small ruminant lentivirus clone RNA-CSC13-16 envelope glycoprotein gene, partial cds
EF685875.1	Small ruminant lentivirus clone RNA-CSC13-17 envelope glycoprotein gene, partial cds
EF685876.1	Small ruminant lentivirus clone RNA-CSC13-19 envelope glycoprotein gene, partial cds
EF685877.1	Small ruminant lentivirus clone RNA-CSC13-2 envelope glycoprotein gene, partial cds
EF685878.1	Small ruminant lentivirus clone RNA-CSC13-20 envelope glycoprotein gene, partial cds
EF685879.1	Small ruminant lentivirus clone RNA-CSC13-21 envelope glycoprotein gene, partial cds
EF685880.1	Small ruminant lentivirus clone RNA-CSC13-22 envelope glycoprotein gene, partial cds
EF685881.1	Small ruminant lentivirus clone RNA-CSC13-3 envelope glycoprotein gene, partial cds
EF685882.1	Small ruminant lentivirus clone RNA-CSC13-5 envelope glycoprotein gene, partial cds
EF685883.1	Small ruminant lentivirus clone RNA-CSC13-6 envelope glycoprotein gene, partial cds
EF685884.1	Small ruminant lentivirus clone RNA-CSC13-7 envelope glycoprotein gene, partial cds
EF685885.1	Small ruminant lentivirus clone RNA-CSC13-8 envelope glycoprotein gene, partial cds
EF685886.1	Small ruminant lentivirus clone RNA-CSC13-9 envelope glycoprotein gene, partial cds
EF685887.1	Small ruminant lentivirus clone RNA-CSC658-1 envelope glycoprotein gene, partial cds
EF685888.1	Small ruminant lentivirus clone RNA-CSC658-10 envelope glycoprotein gene, partial cds
EF685889.1	Small ruminant lentivirus clone RNA-CSC658-13 envelope glycoprotein gene, partial cds
EF685890.1	Small ruminant lentivirus clone RNA-CSC658-15 envelope glycoprotein gene, partial cds
EF685891.1	Small ruminant lentivirus clone RNA-CSC658-16 envelope glycoprotein gene, partial cds
EF685892.1	Small ruminant lentivirus clone RNA-CSC658-17 envelope glycoprotein gene, partial cds
EF685893.1	Small ruminant lentivirus clone RNA-CSC658-19 envelope glycoprotein gene, partial cds
EF685894.1	Small ruminant lentivirus clone RNA-CSC658-2 envelope glycoprotein gene, partial cds
EF685895.1	Small ruminant lentivirus clone RNA-CSC658-20 envelope glycoprotein gene, partial cds
EF685896.1	Small ruminant lentivirus clone RNA-CSC658-21 envelope glycoprotein gene, partial cds
EF685897.1	Small ruminant lentivirus clone RNA-CSC658-24 envelope glycoprotein gene, partial cds
EF685898.1	Small ruminant lentivirus clone RNA-CSC658-3 envelope glycoprotein gene, partial cds
EF685899.1	Small ruminant lentivirus clone RNA-CSC658-4 envelope glycoprotein gene, partial cds
EF685900.1	Small ruminant lentivirus clone RNA-CSC658-5 envelope glycoprotein gene, partial cds
EF685901.1	Small ruminant lentivirus clone RNA-CSC658-6 envelope glycoprotein gene, partial cds
EF685902.1	Small ruminant lentivirus clone RNA-CSC658-8 envelope glycoprotein gene, partial cds
EU010120.1	Small ruminant lentivirus isolate It-047g05 gag protein gene, complete cds
EU010121.1	Small ruminant lentivirus isolate It-043g05 gag protein gene, complete cds
EU010122.1	Small ruminant lentivirus isolate It-041.9g05 gag protein gene, complete cds
EU010123.1	Small ruminant lentivirus isolate It-017.16g03 gag protein gene, complete cds
EU010124.1	Small ruminant lentivirus isolate It-025g02 gag protein gene, complete cds
EU010125.1	Small ruminant lentivirus isolate It-008g03 gag protein gene, complete cds
EU010126.1	Small ruminant lentivirus isolate It-007.5s03 gag protein gene, complete cds
EU202722.1	Small ruminant lentivirus isolate BZ11 pol protein (pol) gene, partial cds
EU202723.1	Small ruminant lentivirus isolate BZ14 pol protein (pol) gene, partial cds
EU202724.1	Small ruminant lentivirus isolate BZ13 pol protein (pol) gene, partial cds
EU202725.1	Small ruminant lentivirus isolate BZ3 pol protein (pol) gene, partial cds
EU202726.1	Small ruminant lentivirus isolate BZ7 pol protein (pol) gene, partial cds
EU202727.1	Small ruminant lentivirus isolate BZ1 pol protein (pol) gene, partial cds
EU202728.1	Small ruminant lentivirus isolate BZ6 pol protein (pol) gene, partial cds
EU202729.1	Small ruminant lentivirus isolate BZ9 pol protein (pol) gene, partial cds
EU262438.1	Small ruminant lentivirus isolate A-G526 nucleocapsid (gag) gene, partial cds
EU262439.1	Small ruminant lentivirus isolate A-S76 nucleocapsid (gag) gene, partial cds
EU262440.1	Small ruminant lentivirus isolate B-G2030 nucleocapsid (gag) gene, partial cds
EU262441.1	Small ruminant lentivirus isolate B-G5056 nucleocapsid (gag) gene, partial cds
EU262442.1	Small ruminant lentivirus isolate B-S6164 nucleocapsid (gag) gene, partial cds
EU262443.1	Small ruminant lentivirus isolate B-S3056 nucleocapsid (gag) gene, partial cds
EU262444.1	Small ruminant lentivirus isolate B-G4120 nucleocapsid (gag) gene, partial cds
EU262445.1	Small ruminant lentivirus isolate B-G6077 nucleocapsid (gag) gene, partial cds
EU262446.1	Small ruminant lentivirus isolate B-S4039 nucleocapsid (gag) gene, partial cds
EU262447.1	Small ruminant lentivirus isolate C-G33 nucleocapsid (gag) gene, partial cds
EU262448.1	Small ruminant lentivirus isolate C-S3034 nucleocapsid (gag) gene, partial cds
EU262449.1	Small ruminant lentivirus isolate D-G593 nucleocapsid (gag) gene, partial cds
EU262450.1	Small ruminant lentivirus isolate D-S536 nucleocapsid (gag) gene, partial cds
EU262451.1	Small ruminant lentivirus isolate D-G602 nucleocapsid (gag) gene, partial cds
EU262452.1	Small ruminant lentivirus isolate D-S283 nucleocapsid (gag) gene, partial cds
EU262453.1	Small ruminant lentivirus isolate D-S478 nucleocapsid (gag) gene, partial cds
EU262454.1	Small ruminant lentivirus isolate E-S46 nucleocapsid (gag) gene, partial cds
EU262455.1	Small ruminant lentivirus isolate E-S26 nucleocapsid (gag) gene, partial cds
EU262456.1	Small ruminant lentivirus isolate E-S9058 nucleocapsid (gag) gene, partial cds
EU262457.1	Small ruminant lentivirus isolate E-S44 nucleocapsid (gag) gene, partial cds
EU262458.1	Small ruminant lentivirus isolate E-S21 nucleocapsid (gag) gene, partial cds
EU262459.1	Small ruminant lentivirus isolate E-S9032 nucleocapsid (gag) gene, partial cds
EU262460.1	Small ruminant lentivirus isolate E-S9005 nucleocapsid (gag) gene, partial cds
EU262461.1	Small ruminant lentivirus isolate E-S240 nucleocapsid (gag) gene, partial cds
EU262462.1	Small ruminant lentivirus isolate E-S218 nucleocapsid (gag) gene, partial cds
EU262463.1	Small ruminant lentivirus isolate Cal51063 nucleocapsid (gag) gene, partial cds
EU262464.1	Small ruminant lentivirus isolate Cal42140 nucleocapsid (gag) gene, partial cds
EU262465.1	Small ruminant lentivirus isolate D-G592 surface envelope glycoprotein (env) gene, partial cds
EU262466.1	Small ruminant lentivirus isolate A-G63 surface envelope glycoprotein (env) gene, partial cds
EU262467.1	Small ruminant lentivirus isolate A-G526 surface envelope glycoprotein (env) gene, partial cds
EU262468.1	Small ruminant lentivirus isolate C-G33 surface envelope glycoprotein (env) gene, partial cds
EU262469.1	Small ruminant lentivirus isolate B-G2030 surface envelope glycoprotein (env) gene, partial cds
EU262470.1	Small ruminant lentivirus isolate B-G5111 surface envelope glycoprotein (env) gene, partial cds
EU262471.1	Small ruminant lentivirus isolate B-G5056 surface envelope glycoprotein (env) gene, partial cds
EU262472.1	Small ruminant lentivirus isolate D-G593 surface envelope glycoprotein (env) gene, partial cds
EU262473.1	Small ruminant lentivirus isolate D-G602 surface envelope glycoprotein (env) gene, partial cds
EU262474.1	Small ruminant lentivirus isolate C-G71 surface envelope glycoprotein (env) gene, partial cds
EU262475.1	Small ruminant lentivirus isolate D-S283 surface envelope glycoprotein (env) gene, partial cds
EU262476.1	Small ruminant lentivirus isolate D-G300 surface envelope glycoprotein (env) gene, partial cds
EU262477.1	Small ruminant lentivirus isolate B-G6077 surface envelope glycoprotein (env) gene, partial cds
EU262478.1	Small ruminant lentivirus isolate B-G6013 surface envelope glycoprotein (env) gene, partial cds
EU262479.1	Small ruminant lentivirus isolate B-G4120 surface envelope glycoprotein (env) gene, partial cds
EU262480.1	Small ruminant lentivirus isolate C-G3015 surface envelope glycoprotein (env) gene, partial cds
EU262481.1	Small ruminant lentivirus isolate B-S4039 surface envelope glycoprotein (env) gene, partial cds
EU262573.1	Caprine arthritis-encephalitis virus isolate 1 gag protein (gag) gene, partial cds
EU262574.1	Caprine arthritis-encephalitis virus isolate 3 gag protein (gag) gene, partial cds
EU293537.2	Caprine arthritis encephalitis virus Roccaverano, complete genome
EU300976.1	Caprine arthritis-encephalitis virus isolate BR/CNPC-G1 capsid protein p28 (gag) gene, partial cds
EU300977.1	Caprine arthritis-encephalitis virus isolate BR/CNPC-G2 capsid protein p28 (gag) gene, partial cds
EU300978.1	Caprine arthritis-encephalitis virus isolate BR/CNPC-G3 capsid protein p28 (gag) gene, partial cds
EU300979.1	Caprine arthritis-encephalitis virus isolate BR/CNPC-G4 capsid protein p28 (gag) gene, partial cds
EU375926.1	Small ruminant lentivirus isolate Ibex1-1 gag protein gene, partial cds
EU375927.1	Small ruminant lentivirus isolate Ibex1-2 gag protein gene, partial cds
EU375928.1	Small ruminant lentivirus isolate Ibex1-3 gag protein gene, partial cds
EU375929.1	Small ruminant lentivirus isolate Ibex1-4 gag protein gene, partial cds
EU375930.1	Small ruminant lentivirus isolate Ibex1-5 gag protein gene, partial cds
EU375931.1	Small ruminant lentivirus isolate Ibex1-6 gag protein gene, partial cds
EU375932.1	Small ruminant lentivirus isolate Ibex1-7 gag protein gene, partial cds
EU375933.1	Small ruminant lentivirus isolate Ibex2-1 gag protein gene, partial cds
EU375934.1	Small ruminant lentivirus isolate Ibex2-2 gag protein gene, partial cds
EU375935.1	Small ruminant lentivirus isolate Ibex2-3 gag protein gene, partial cds
EU375936.1	Small ruminant lentivirus isolate Ibex2-4 gag protein gene, partial cds
EU375937.1	Small ruminant lentivirus isolate Ibex2-5 gag protein gene, partial cds
EU375938.1	Small ruminant lentivirus isolate Ibex3-1 gag protein gene, partial cds
EU375939.1	Small ruminant lentivirus isolate Ibex3-2 gag protein gene, partial cds
EU375940.1	Small ruminant lentivirus isolate Ibex3-3 gag protein gene, partial cds
EU375941.1	Small ruminant lentivirus isolate Ibex3-4 gag protein gene, partial cds
EU375942.1	Small ruminant lentivirus isolate Hybrid1-1 gag protein gene, partial cds
EU375943.1	Small ruminant lentivirus isolate Hybrid1-2 gag protein gene, partial cds
EU375944.1	Small ruminant lentivirus isolate Hybrid1-3 truncated gag protein gene, partial cds
EU375945.1	Small ruminant lentivirus isolate Hybrid1-4 gag protein gene, partial cds
EU375946.1	Small ruminant lentivirus isolate Hybrid2-1 gag protein gene, partial cds
EU375947.1	Small ruminant lentivirus isolate Hybrid2-2 gag protein gene, partial cds
EU375948.1	Small ruminant lentivirus isolate Hybrid2-3 gag protein gene, partial cds
EU375949.1	Small ruminant lentivirus isolate Hybrid2-4 gag protein gene, partial cds
EU375950.1	Small ruminant lentivirus isolate Hybrid2-5 gag protein gene, partial cds
EU375951.1	Small ruminant lentivirus isolate Hybrid2-6 gag protein gene, partial cds
EU375952.1	Small ruminant lentivirus isolate Hybrid3-1 truncated gag protein gene, partial cds
EU375953.1	Small ruminant lentivirus isolate Hybrid3-2 gag protein gene, partial cds
EU375954.1	Small ruminant lentivirus isolate Goat1-1 gag protein gene, partial cds
EU375955.1	Small ruminant lentivirus isolate Goat1-2 gag protein gene, partial cds
EU375956.1	Small ruminant lentivirus isolate Goat1-3 gag protein gene, partial cds
EU375957.1	Small ruminant lentivirus isolate Goat1-4 gag protein gene, partial cds
EU375958.1	Small ruminant lentivirus isolate Goat1-5 gag protein gene, partial cds
EU375959.1	Small ruminant lentivirus isolate Goat2-1 truncated gag protein gene, partial cds
EU375960.1	Small ruminant lentivirus isolate Goat2-3 gag protein gene, partial cds
EU375961.1	Small ruminant lentivirus isolate Goat2-4 gag protein gene, partial cds
EU375962.1	Small ruminant lentivirus isolate Goat3-1 gag protein gene, partial cds
EU375963.1	Small ruminant lentivirus isolate Goat3-2 gag protein gene, partial cds
EU375964.1	Small ruminant lentivirus isolate Goat3-3 gag protein gene, partial cds
EU375965.1	Small ruminant lentivirus isolate Goat3-4 gag protein gene, partial cds
EU375966.1	Small ruminant lentivirus isolate Goat3-5 gag protein gene, partial cds
EU375967.1	Small ruminant lentivirus isolate Goat3-6 gag protein gene, partial cds
EU375968.1	Small ruminant lentivirus isolate Ibex1-1 LTR, partial sequence
EU375969.1	Small ruminant lentivirus isolate Ibex1-2 LTR, partial sequence
EU375970.1	Small ruminant lentivirus isolate Ibex1-3 LTR, partial sequence
EU375971.1	Small ruminant lentivirus isolate Ibex2-1 LTR, partial sequence
EU375972.1	Small ruminant lentivirus isolate Ibex2-2 LTR, partial sequence
EU375973.1	Small ruminant lentivirus isolate Ibex2-3 LTR, partial sequence
EU375974.1	Small ruminant lentivirus isolate Ibex3-1 LTR, partial sequence
EU375975.1	Small ruminant lentivirus isolate Ibex3-2 LTR, partial sequence
EU375976.1	Small ruminant lentivirus isolate Ibex3-3 LTR, partial sequence
EU375977.1	Small ruminant lentivirus isolate Hybrid1-1 LTR, partial sequence
EU375978.1	Small ruminant lentivirus isolate Hybrid1-2 LTR, partial sequence
EU375979.1	Small ruminant lentivirus isolate Hybrid1-3 LTR, partial sequence
EU375980.1	Small ruminant lentivirus isolate Hybrid2-1 LTR, partial sequence
EU375981.1	Small ruminant lentivirus isolate Hybrid2-2 LTR, partial sequence
EU375982.1	Small ruminant lentivirus isolate Hybrid2-3 LTR, partial sequence
EU375983.1	Small ruminant lentivirus isolate Hybrid3-1 LTR, partial sequence
EU375984.1	Small ruminant lentivirus isolate Hybrid3-2 LTR, partial sequence
EU375985.1	Small ruminant lentivirus isolate Hybrid3-3 LTR, partial sequence
EU375986.1	Small ruminant lentivirus isolate Goat1-1 LTR, partial sequence
EU375987.1	Small ruminant lentivirus isolate Goat1-2 LTR, partial sequence
EU375988.1	Small ruminant lentivirus isolate Goat1-3 LTR, partial sequence
EU375989.1	Small ruminant lentivirus isolate Goat2-1 LTR, partial sequence
EU375990.1	Small ruminant lentivirus isolate Goat2-2 LTR, partial sequence
EU375991.1	Small ruminant lentivirus isolate Goat2-3 LTR, partial sequence
EU526865.1	Small ruminant lentivirus isolate goat2.2 gag protein (gag) gene, partial cds
EU528031.1	Synthetic construct polymerase (pol) gene, complete cds
EU702487.1	Small ruminant lentivirus isolate It-561 envelope glycoprotein (env) gene, partial cds
EU709743.1	Small ruminant lentivirus clone 3 envelope glycoprotein (env) gene, partial cds
EU709744.1	Small ruminant lentivirus clone 4 envelope glycoprotein (env) gene, partial cds
EU726488.1	Small ruminant lentivirus isolate It-001g0299B gag protein gene, partial cds
EU726489.1	Small ruminant lentivirus isolate It-002g0299B gag protein gene, partial cds
EU726490.1	Small ruminant lentivirus isolate It-003g0299E gag protein gene, partial cds
EU726491.1	Small ruminant lentivirus isolate It-003g0299B gag protein gene, partial cds
EU726492.1	Small ruminant lentivirus isolate It-004g0299E gag protein gene, partial cds
EU726493.1	Small ruminant lentivirus isolate It-005g0207E gag protein gene, partial cds
EU726494.1	Small ruminant lentivirus isolate It-005g0299E gag protein gene, partial cds
EU726495.1	Small ruminant lentivirus isolate It-005g0299B gag protein gene, partial cds
EU726496.1	Small ruminant lentivirus isolate It-006g0299B gag protein gene, partial cds
EU726497.1	Small ruminant lentivirus isolate It-007g0299E gag protein gene, partial cds
EU726498.1	Small ruminant lentivirus isolate It-007g0299B gag protein gene, partial cds
EU726499.1	Small ruminant lentivirus isolate It-008g0299E gag protein gene, partial cds
EU726500.1	Small ruminant lentivirus isolate It-008g0299B gag protein gene, partial cds
EU726501.1	Small ruminant lentivirus isolate It-009g0299B gag protein gene, partial cds
EU726502.1	Small ruminant lentivirus isolate It-010g0207E gag protein gene, partial cds
EU726503.1	Small ruminant lentivirus isolate It-010g0299E gag protein gene, partial cds
EU726504.1	Small ruminant lentivirus isolate It-011g0207E gag protein gene, partial cds
EU726505.1	Small ruminant lentivirus isolate It-011g0299E gag protein gene, partial cds
EU726506.1	Small ruminant lentivirus isolate It-011g0907E gag protein gene, partial cds
EU726507.1	Small ruminant lentivirus isolate It-012g0207B gag protein gene, partial cds
EU726508.1	Small ruminant lentivirus isolate It-013g0207B gag protein gene, partial cds
EU726509.1	Small ruminant lentivirus isolate It-013g0299A gag protein gene, partial cds
EU726510.1	Small ruminant lentivirus isolate It-013g0299E gag protein gene, partial cds
EU726511.1	Small ruminant lentivirus isolate It-014g0207B gag protein gene, partial cds
EU726512.1	Small ruminant lentivirus isolate It-015g0207E gag protein gene, partial cds
EU726513.1	Small ruminant lentivirus isolate It-016g0207B gag protein gene, partial cds
EU726514.1	Small ruminant lentivirus isolate It-017g0207B gag protein gene, partial cds
EU726515.1	Small ruminant lentivirus isolate It-020g0207E gag protein gene, partial cds
EU726516.1	Small ruminant lentivirus isolate It-020g0207B gag protein gene, partial cds
EU726517.1	Small ruminant lentivirus isolate It-021g0207B gag protein gene, partial cds
EU726518.1	Small ruminant lentivirus isolate It-027g0207E gag protein gene, partial cds
EU726519.1	Small ruminant lentivirus isolate It-029g0207B gag protein gene, partial cds
EU726520.1	Small ruminant lentivirus isolate It-029g0907E gag protein gene, partial cds
EU726521.1	Small ruminant lentivirus isolate It-034g0806B gag protein gene, partial cds
EU726522.1	Small ruminant lentivirus isolate It-035g0207B gag protein gene, partial cds
EU726523.1	Small ruminant lentivirus isolate It-039g0207A gag protein gene, partial cds
EU726524.1	Small ruminant lentivirus isolate It-043g0907E gag protein gene, partial cds
EU726525.1	Small ruminant lentivirus isolate It-121g0207E gag protein gene, partial cds
EU818762.1	Small ruminant lentivirus isolate S-2OS gag polyprotein (gag) gene, partial cds
EU818763.1	Small ruminant lentivirus isolate S-1LS gag polyprotein (gag) gene, partial cds
EU818764.1	Small ruminant lentivirus isolate S-3HT gag polyprotein (gag) gene, partial cds
EU818765.1	Small ruminant lentivirus isolate G-2KV gag polyprotein (gag) gene, partial cds
EU818766.1	Small ruminant lentivirus isolate G-1EG gag polyprotein (gag) gene, partial cds
EU818767.1	Small ruminant lentivirus isolate S-2TL gag polyprotein (gag) gene, partial cds
EU818768.1	Small ruminant lentivirus isolate G-1KV gag polyprotein (gag) gene, partial cds
EU818769.1	Small ruminant lentivirus isolate G-1OF gag polyprotein (gag) gene, partial cds
EU818770.1	Small ruminant lentivirus isolate G-1LS gag polyprotein (gag) gene, partial cds
EU818771.1	Small ruminant lentivirus isolate S-1BT gag polyprotein (gag) gene, partial cds
EU818772.1	Small ruminant lentivirus isolate S-1PE gag polyprotein (gag) gene, partial cds
EU818773.1	Small ruminant lentivirus isolate NMV1 gag polyprotein (gag) gene, partial cds
EU818774.1	Small ruminant lentivirus isolate S-9133OK gag polyprotein (gag) gene, partial cds
EU818775.1	Small ruminant lentivirus isolate S-1136OK gag polyprotein (gag) gene, partial cds
EU818776.1	Small ruminant lentivirus isolate S-1AD gag polyprotein (gag) gene, partial cds
EU818777.1	Small ruminant lentivirus isolate S-1TS gag polyprotein (gag) gene, partial cds
EU818778.1	Small ruminant lentivirus isolate S-1AO gag polyprotein (gag) gene, partial cds
EU818779.1	Small ruminant lentivirus isolate S-1KJ gag polyprotein (gag) gene, partial cds
EU818780.1	Small ruminant lentivirus isolate S-2OO gag polyprotein (gag) gene, partial cds
EU818781.1	Small ruminant lentivirus isolate S-1RH gag polyprotein (gag) gene, partial cds
EU919141.1	Caprine arthritis-encephalitis virus strain Korat/NIAH58-44 gag protein (gag) gene, partial cds
EU983108.1	Caprine arthritis-encephalitis virus isolate NIAH51016PCG gag polyprotein gene, partial cds
EU983109.1	Caprine arthritis-encephalitis virus isolate NIAH44058PCG gag polyprotein gene, partial cds
FJ167525.1	Caprine arthritis-encephalitis virus strain Korat/NIAH582_08 gag polyprotein gene, partial cds
FJ187802.1	Small ruminant lentivirus isolate Ov496 gag polyprotein (gag) gene, partial cds
FJ187803.1	Small ruminant lentivirus isolate Ov496 gag polyprotein (gag) gene, partial cds
FJ187804.1	Small ruminant lentivirus isolate Ov496 gag polyprotein (gag) gene, partial cds
FJ187805.1	Small ruminant lentivirus isolate Ov497 gag polyprotein (gag) gene, partial cds
FJ187806.1	Small ruminant lentivirus isolate Ov449 gag polyprotein (gag) gene, partial cds
FJ187807.1	Small ruminant lentivirus isolate Ov44 gag polyprotein (gag) gene, partial cds
FJ187808.1	Small ruminant lentivirus isolate Ov44 gag polyprotein (gag) gene, partial cds
FJ187809.1	Small ruminant lentivirus isolate Ov84 gag polyprotein (gag) gene, partial cds
FJ187810.1	Small ruminant lentivirus isolate Ov84 gag polyprotein (gag) gene, partial cds
FJ187811.1	Small ruminant lentivirus isolate Ov258 gag polyprotein (gag) gene, partial cds
FJ187812.1	Small ruminant lentivirus isolate Ov258 gag polyprotein (gag) gene, partial cds
FJ187813.1	Small ruminant lentivirus isolate Ov496 LTR, partial sequence
FJ187814.1	Small ruminant lentivirus isolate Ov496 LTR, partial sequence
FJ187815.1	Small ruminant lentivirus isolate Ov496 LTR, partial sequence
FJ187816.1	Small ruminant lentivirus isolate Ov496 LTR, partial sequence
FJ187817.1	Small ruminant lentivirus isolate Ov44 LTR, partial sequence
FJ187818.1	Small ruminant lentivirus isolate Ov44 LTR, partial sequence
FJ187819.1	Small ruminant lentivirus isolate Ov44 LTR, partial sequence
FJ187820.1	Small ruminant lentivirus isolate Ov258 LTR, partial sequence
FJ195346.1	Caprine arthritis encephalitis virus Ov496, complete genome	Glaria,I., Reina,R., Crespo,H., de Andres,X., Ramirez,H., Biescas,E., Perez,M.M., Badiola,J., Lujan,L., Amorena,B. and de Andres,D. (2009). Phylogenetic analysis of SRLV sequences from an arthritic sheep outbreak demonstrates the introduction of CAEV-like viruses among Spanish sheep. Vet. Microbiol. 138 (1-2), 156-162. DOI: 10.1016/j.vetmic.2009.03.002
FJ389754.1	Small ruminant lentivirus isolate It-018g0908EE vif protein (vif) and envelope polyprotein (env) genes, partial cds
FJ547242.1	Small ruminant lentivirus isolate It007gRBL08 gag protein gene, partial cds
FJ547243.1	Small ruminant lentivirus isolate It001gTM08 gag protein gene, partial cds
FJ547244.1	Small ruminant lentivirus isolate It009gTM08 gag protein gene, partial cds
FJ547245.1	Small ruminant lentivirus isolate It018gBL08 gag protein gene, partial cds
FJ547246.1	Small ruminant lentivirus isolate It010gBL08 gag protein gene, partial cds
FJ619565.1	Caprine arthritis encephalitis virus isolate SUD01 gag protein gene, partial cds
FJ619566.1	Caprine arthritis encephalitis virus isolate SUD02 gag protein gene, partial cds
FJ619567.1	Caprine arthritis encephalitis virus isolate SUD03 gag protein gene, partial cds
FJ619568.1	Caprine arthritis encephalitis virus isolate SUD04 gag protein gene, partial cds
FJ619569.1	Caprine arthritis encephalitis virus isolate SUD05 gag protein gene, partial cds
FJ619570.1	Caprine arthritis encephalitis virus isolate SUD06 gag protein gene, partial cds
FJ619571.1	Caprine arthritis encephalitis virus isolate SUD07 gag protein gene, partial cds
FJ619572.1	Caprine arthritis encephalitis virus isolate SUD08 gag protein gene, partial cds
FJ623110.1	Small ruminant lentivirus isolate 1 envelope glycoprotein (env) gene, partial cds
FJ623111.1	Small ruminant lentivirus isolate 0016 envelope glycoprotein (env) gene, partial cds
FJ623112.1	Small ruminant lentivirus isolate 0447 envelope glycoprotein (env) gene, partial cds
FJ623113.1	Small ruminant lentivirus isolate 1217 envelope glycoprotein (env) gene, partial cds
FJ623114.1	Small ruminant lentivirus isolate 4007 envelope glycoprotein (env) gene, partial cds
FJ623115.1	Small ruminant lentivirus isolate 90281 envelope glycoprotein (env) gene, partial cds
FJ623116.1	Small ruminant lentivirus isolate 9473 envelope glycoprotein (env) gene, partial cds
FJ623117.1	Small ruminant lentivirus isolate 90960 envelope glycoprotein (env) gene, partial cds
FJ623118.1	Small ruminant lentivirus isolate 209 envelope glycoprotein (env) gene, partial cds
FJ623119.1	Small ruminant lentivirus isolate 4819 envelope glycoprotein (env) gene, partial cds
FJ623120.1	Small ruminant lentivirus isolate 0016 gag polyprotein (gag) gene, partial cds
FJ623121.1	Small ruminant lentivirus isolate 1217 gag polyprotein (gag) gene, partial cds
FJ623122.1	Small ruminant lentivirus isolate 4007 gag polyprotein (gag) gene, partial cds
FJ623123.1	Small ruminant lentivirus isolate 4819 gag polyprotein (gag) gene, partial cds
FJ623124.1	Small ruminant lentivirus isolate 90472 gag polyprotein (gag) gene, partial cds
FJ623125.1	Small ruminant lentivirus isolate 1 gag polyprotein (gag) gene, partial cds
FJ623126.1	Small ruminant lentivirus isolate 1 surface envelope glycoprotein (env) gene, partial cds
FJ623127.1	Small ruminant lentivirus isolate 0016 surface envelope glycoprotein (env) gene, partial cds
FJ623128.1	Small ruminant lentivirus isolate 0447 nonfunctional surface envelope glycoprotein (env) gene, partial sequence
FJ623129.1	Small ruminant lentivirus isolate 1217 surface envelope glycoprotein (env) gene, partial cds
FJ623130.1	Small ruminant lentivirus isolate 209 surface envelope glycoprotein (env) gene, partial cds
FJ623131.1	Small ruminant lentivirus isolate 4819 surface envelope glycoprotein (env) gene, partial cds
FJ623132.1	Small ruminant lentivirus isolate 90281 surface envelope glycoprotein (env) gene, partial cds
FJ623133.1	Small ruminant lentivirus isolate 90472(F3/4) surface envelope glycoprotein (env) gene, partial cds
FJ623134.1	Small ruminant lentivirus isolate 90472 surface envelope glycoprotein (env) gene, partial cds
FJ623135.1	Small ruminant lentivirus isolate 90960 surface envelope glycoprotein (env) gene, partial cds
FJ623136.1	Small ruminant lentivirus isolate 9473 surface envelope glycoprotein (env) gene, partial cds
FJ623137.1	Small ruminant lentivirus isolate 4712 surface envelope glycoprotein (env) gene, partial cds
FJ623138.1	Small ruminant lentivirus isolate 4007 nonfunctional surface envelope glycoprotein (env) gene, partial sequence
FR687200.1	Small ruminant lentivirus proviral partial gag-pol gene for gag-pol polyprotein, intergenic region, strain 06/PI/09
FR693808.1	Small ruminant lentivirus proviral partial gag-pol gene for gag-pol polyprotein, isolate 2803.28.UM.10
FR693809.1	Small ruminant lentivirus proviral partial gag-pol gene for gag-pol polyprotein, isolate 803.42.UM.10
FR693810.1	Small ruminant lentivirus proviral partial gag-pol gene for gag-pol polyprotein, isolate 0222.UM.10
FR693811.1	Small ruminant lentivirus proviral partial gag-pol gene for gag-pol polyprotein, isolate 2803.32.UM.10
FR693812.1	Small ruminant lentivirus proviral partial gag-pol gene for gag-pol polyprotein, isolate 2798.4.UM.10
FR693813.1	Small ruminant lentivirus proviral partial gag-pol gene for gag-pol polyprotein, isolate 2393.UM.10
FR693814.1	Small ruminant lentivirus proviral partial gag-pol gene for gag-pol polyprotein, isolate 1462.UM.10
FR693815.1	Small ruminant lentivirus proviral partial gag-pol gene for gag-pol polyprotein, isolate 6770.UM.10
FR693816.1	Small ruminant lentivirus proviral partial gag-pol gene for gag-pol polyprotein, isolate 6780.UM.10
FR693817.1	Small ruminant lentivirus proviral partial gag-pol gene for gag-pol polyprotein, isolate 22803.29.UM.10
FR693818.1	Small ruminant lentivirus proviral partial gag-pol gene for gag-pol polyprotein, isolate 2803.35.UM.10
FR693819.1	Small ruminant lentivirus proviral partial gag-pol gene for gag-pol polyprotein, isolate 5012.UM.10
FR693820.1	Small ruminant lentivirus proviral partial gag-pol gene for gag-pol polyprotein, isolate 6440.UM.10
FR693821.1	Small ruminant lentivirus proviral partial gag-pol gene for gag-pol polyprotein, isolate 1810.UM.10
FR693822.1	Small ruminant lentivirus proviral partial gag-pol gene for gag-pol polyprotein, isolate 2803.34.UM.10
FR693823.1	Small ruminant lentivirus proviral partial gag-pol gene for gag-pol polyprotein, isolate 2607.UM.10
FR693824.1	Small ruminant lentivirus proviral partial gag-pol gene for gag-pol polyprotein, isolate 2356.UM.10
FR693825.1	Small ruminant lentivirus proviral partial gag-pol gene for gag-pol polyprotein, isolate 0245.UM.10
FR693826.1	Small ruminant lentivirus proviral partial gag-pol gene for gag-pol polyprotein, isolate 9440.UM.10
FR693827.1	Small ruminant lentivirus proviral partial gag-pol gene for gag-pol polyprotein, isolate 2357.UM.10
FR693828.1	Small ruminant lentivirus proviral partial gag-pol gene for gag-pol polyprotein, isolate 4150.UM.10
FR693829.1	Small ruminant lentivirus proviral partial gag-pol gene for gag-pol polyprotein, isolate 6408.UM.10
FR693830.1	Small ruminant lentivirus proviral partial gag-pol gene for gag-pol polyprotein, isolate 7978.UM.10
FR693831.1	Small ruminant lentivirus proviral partial gag-pol gene for gag-pol polyprotein, isolate 5065.UM.10
FR693832.1	Small ruminant lentivirus proviral partial gag-pol gene for gag-pol polyprotein, isolate 7995.UM.10
FR694686.2	Small ruminant lentivirus proviral partial gag-pol gene for gag-pol polyprotein, isolate 5480.2.SA.09
FR694687.2	Small ruminant lentivirus proviral partial gag-pol gene for gag-pol polyprotein, isolate 5480.10.SA.09
FR694688.2	Small ruminant lentivirus proviral partial gag-pol gene for gag-pol polyprotein, isolate 36384.1.SA.09
FR694689.2	Small ruminant lentivirus proviral partial gag-pol gene for gag-pol polyprotein, isolate 10294.MA.09
FR694690.2	Small ruminant lentivirus proviral partial gag-pol gene for gag-pol polyprotein, isolate 0249.UM.10
FR694691.2	Small ruminant lentivirus proviral partial gag-pol gene for gag-pol polyprotein, isolate 32214.UM.06
FR694692.1	Small ruminant lentivirus proviral partial gag-pol gene for gag-pol polyprotein, isolate 2797.4/UM/10
FR694693.1	Small ruminant lentivirus proviral partial gag-pol gene for gag-pol polyprotein, isolate 2797.11/UM/10
FR694694.1	Small ruminant lentivirus proviral partial gag-pol gene for gag-pol polyprotein, isolate 2797.1/UM/10
FR694695.1	Small ruminant lentivirus proviral partial gag-pol gene for gag-pol polyprotein, isolate La1SAZ/UM/10
FR694696.1	Small ruminant lentivirus proviral partial gag-pol gene for gag-pol polyprotein, isolate 414/UM/00
FR694908.1	Small ruminant lentivirus proviral partial gag-pol gene for gag-pol polyprotein, intergenic region, isolate 1017/UM/10
FR694909.1	Small ruminant lentivirus proviral partial gag-pol gene for gag-pol polyprotein, intergenic region, isolate 10308/MA/09
FR694910.1	Small ruminant lentivirus proviral partial gag-pol gene for gag-pol polyprotein, intergenic region, isolate 10310/MA/09
FR694911.1	Small ruminant lentivirus proviral partial gag-pol gene for gag-pol polyprotein, intergenic region, isolate 2803.25/UM/10
FR694912.1	Small ruminant lentivirus proviral partial gag-pol gene for gag-pol polyprotein, intergenic region, isolate ME24/UM/10
FR694913.1	Small ruminant lentivirus proviral partial gag-pol gene for gag-pol polyprotein, intergenic region, isolate ME30/UM/10
FR694914.1	Small ruminant lentivirus proviral partial gag-pol gene for gag-pol polyprotein, intergenic region, isolate 10298/MA/09
FR694915.1	Small ruminant lentivirus proviral partial gag-pol gene for gag-pol polyprotein, intergenic region, isolate 1G/SA/98
FR694916.1	Small ruminant lentivirus proviral partial gag-pol gene for gag-pol polyprotein, intergenic region, isolate TC2/SA/99
FR694917.1	Small ruminant lentivirus proviral partial gag-pol gene for gag-pol polyprotein, intergenic region, isolate 04/TO/08
FR694918.1	Small ruminant lentivirus proviral partial gag-pol gene for gag-pol polyprotein, intergenic region, isolate 380/TO/08
FR694919.1	Small ruminant lentivirus proviral partial gag-pol gene for gag-pol polyprotein, intergenic region, isolate 63088/UM/09
FR694920.1	Small ruminant lentivirus proviral partial gag-pol gene for gag-pol polyprotein, intergenic region, isolate 74528.6/SA/02
FR694921.1	Small ruminant lentivirus proviral partial gag-pol gene for gag-pol polyprotein, intergenic region, isolate 74528.13/SA/02
FR695064.1	Small ruminant lentivirus proviral partial gag-pol gene for gag-pol polyprotein, intergenic region, isolate 51937/UM/06
FR695719.1	Small ruminant lentivirus proviral partial gag-pol gene for gag-pol polyprotein, isolate 7008/UM/10
FR828809.1	Small ruminant lentivirus proviral partial gag-pol gene for gag-pol polyprotein, isolate LaSa06/UM/10
FR828810.1	Small ruminant lentivirus proviral partial gag-pol gene for gag-pol polyprotein, isolate 11058/UM/10
FR828811.1	Small ruminant lentivirus proviral partial gag-pol gene for gag-pol polyprotein, isolate 11067/UM/10
FR828812.1	Small ruminant lentivirus proviral partial gag-pol gene for gag-pol polyprotein, isolate 11063/UM/10
FR828813.1	Small ruminant lentivirus proviral partial gag-pol gene for gag-pol polyprotein, isolate 11059/UM/10
FR828814.1	Small ruminant lentivirus proviral partial gag-pol gene for gag-pol polyprotein, isolate AN13/MA/10
FR828815.1	Small ruminant lentivirus proviral partial gag-pol gene for gag-pol polyprotein, isolate PS075/MA/10
FR828816.1	Small ruminant lentivirus proviral partial gag-pol gene for gag-pol polyprotein, isolate AN10/MA/10
GQ161209.1	Caprine arthritis encephalitis virus strain NIAH34/2008 gag protein (gag) gene, partial cds
GQ161210.1	Caprine arthritis encephalitis virus strain NIAH81/2008 gag protein (gag) gene, partial cds
GQ161211.1	Caprine arthritis encephalitis virus strain NIAH561/2008 gag protein (gag) gene, partial cds
GQ161212.1	Caprine arthritis encephalitis virus strain NIAH571/2008 gag protein (gag) gene, partial cds
GQ161213.1	Caprine arthritis encephalitis virus strain NIAH572/2008 gag protein (gag) gene, partial cds
GQ161214.1	Caprine arthritis encephalitis virus strain NIAH578/2008 gag protein (gag) gene, partial cds
GQ161215.1	Caprine arthritis encephalitis virus strain NIAH1150/2008 gag protein (gag) gene, partial cds
GQ255381.1	Ovine progressive pneumonia virus isolate 18.1_(20AUG) gag protein (gag) gene, partial cds
GQ255382.1	Ovine progressive pneumonia virus isolate 18.1 gag protein (gag) gene, partial cds
GQ255383.1	Ovine progressive pneumonia virus isolate 18.2 gag protein (gag) gene, partial cds
GQ255384.1	Ovine progressive pneumonia virus isolate 18.3 gag protein (gag) gene, partial cds
GQ255385.1	Ovine progressive pneumonia virus isolate 18.4 gag protein (gag) gene, partial cds
GQ255386.1	Ovine progressive pneumonia virus isolate 27.1_(June) gag protein (gag) gene, partial cds
GQ255387.1	Ovine progressive pneumonia virus isolate 27.3 gag protein (gag) gene, partial cds
GQ255388.1	Ovine progressive pneumonia virus isolate 27.7 gag protein (gag) gene, partial cds
GQ255389.1	Ovine progressive pneumonia virus isolate 27.9 gag protein (gag) gene, partial cds
GQ255390.1	Ovine progressive pneumonia virus isolate 68.1 gag protein (gag) gene, partial cds
GQ255391.1	Ovine progressive pneumonia virus isolate 68.2 gag protein (gag) gene, partial cds
GQ255392.1	Ovine progressive pneumonia virus isolate 68.3 gag protein (gag) gene, partial cds
GQ255393.1	Ovine progressive pneumonia virus isolate 68.4 gag protein (gag) gene, partial cds
GQ255394.1	Ovine progressive pneumonia virus isolate 68.7 gag protein (gag) gene, partial cds
GQ255395.1	Ovine progressive pneumonia virus isolate 76.1_(20AUG) gag protein (gag) gene, partial cds
GQ255396.1	Ovine progressive pneumonia virus isolate 76.1 gag protein (gag) gene, partial cds
GQ255397.1	Ovine progressive pneumonia virus isolate 76.2_(20AUG) gag protein (gag) gene, partial cds
GQ255398.1	Ovine progressive pneumonia virus isolate 76.2 gag protein (gag) gene, partial cds
GQ255399.1	Ovine progressive pneumonia virus isolate 76.3 gag protein (gag) gene, partial cds
GQ255400.1	Ovine progressive pneumonia virus isolate 76.4_(20AUG) gag protein (gag) gene, partial cds
GQ255401.1	Ovine progressive pneumonia virus isolate 76.4 gag protein (gag) gene, partial cds
GQ255402.1	Ovine progressive pneumonia virus isolate 76.5 gag protein (gag) gene, partial cds
GQ255403.1	Ovine progressive pneumonia virus isolate 83.1 gag protein (gag) gene, partial cds
GQ255404.1	Ovine progressive pneumonia virus isolate 83.2 gag protein (gag) gene, partial cds
GQ255405.1	Ovine progressive pneumonia virus isolate 83.3_(20AUG) gag protein (gag) gene, partial cds
GQ255406.1	Ovine progressive pneumonia virus isolate 83.3 gag protein (gag) gene, partial cds
GQ255407.1	Ovine progressive pneumonia virus isolate 83.4 gag protein (gag) gene, partial cds
GQ255408.1	Ovine progressive pneumonia virus isolate 83.5 gag protein (gag) gene, partial cds
GQ255409.1	Ovine progressive pneumonia virus isolate 83.6 gag protein (gag) gene, partial cds
GQ255410.1	Ovine progressive pneumonia virus isolate 83.7 gag protein (gag) gene, partial cds
GQ255411.1	Ovine progressive pneumonia virus isolate 89.1_(20AUG) gag protein (gag) gene, partial cds
GQ255412.1	Ovine progressive pneumonia virus isolate 89.1 gag protein (gag) gene, partial cds
GQ255413.1	Ovine progressive pneumonia virus isolate 89.2_(20AUG) gag protein (gag) gene, partial cds
GQ255414.1	Ovine progressive pneumonia virus isolate 89.2 gag protein (gag) gene, partial cds
GQ255415.1	Ovine progressive pneumonia virus isolate 89.3 gag protein (gag) gene, partial cds
GQ255416.1	Ovine progressive pneumonia virus isolate 89.5 gag protein (gag) gene, partial cds
GQ255417.1	Ovine progressive pneumonia virus isolate 99.1 gag protein (gag) gene, partial cds
GQ255418.1	Ovine progressive pneumonia virus isolate 99.2 gag protein (gag) gene, partial cds
GQ255419.1	Ovine progressive pneumonia virus isolate 99.3 gag protein (gag) gene, partial cds
GQ255420.1	Ovine progressive pneumonia virus isolate 99.6 gag protein (gag) gene, partial cds
GQ255421.1	Ovine progressive pneumonia virus isolate 99.8 gag protein (gag) gene, partial cds
GQ255422.1	Ovine progressive pneumonia virus isolate 99.9 gag protein (gag) gene, partial cds
GQ255423.1	Ovine progressive pneumonia virus isolate 101.1 gag protein (gag) gene, partial cds
GQ255424.1	Ovine progressive pneumonia virus isolate 101.2 gag protein (gag) gene, partial cds
GQ255425.1	Ovine progressive pneumonia virus isolate 101.3 gag protein (gag) gene, partial cds
GQ255426.1	Ovine progressive pneumonia virus isolate 101.4 gag protein (gag) gene, partial cds
GQ255427.1	Ovine progressive pneumonia virus isolate 101.5 gag protein (gag) gene, partial cds
GQ255428.1	Ovine progressive pneumonia virus isolate 10.1 gag protein (gag) gene, partial cds
GQ255429.1	Ovine progressive pneumonia virus isolate 10.3 gag protein (gag) gene, partial cds
GQ255430.1	Ovine progressive pneumonia virus isolate 10.7 gag protein (gag) gene, partial cds
GQ255431.1	Ovine progressive pneumonia virus isolate 10.9 gag protein (gag) gene, partial cds
GQ255432.1	Ovine progressive pneumonia virus isolate 10.10 gag protein (gag) gene, partial cds
GQ255433.1	Ovine progressive pneumonia virus isolate WLC-1.1 gag protein (gag) gene, partial cds
GQ255434.1	Ovine progressive pneumonia virus isolate WLC-1.3 gag protein (gag) gene, partial cds
GQ255435.1	Ovine progressive pneumonia virus isolate WLC-1.4 gag protein (gag) gene, partial cds
GQ255436.1	Ovine progressive pneumonia virus isolate WLC-1.8 gag protein (gag) gene, partial cds
GQ381130.1	Caprine arthritis encephalitis virus strain Seui, complete genome
GQ428519.1	Small ruminant lentivirus isolate It-002-40309-08 gag protein (gag) gene, partial cds
GQ428520.1	Small ruminant lentivirus isolate It-003-40309-08 gag protein (gag) gene, partial cds
GQ428521.1	Small ruminant lentivirus isolate It-004-40309-08 gag protein (gag) gene, partial cds
GQ428522.1	Small ruminant lentivirus isolate It-005-40309-08 gag protein (gag) gene, partial cds
GQ428523.1	Small ruminant lentivirus isolate It-006-40309-08 gag protein (gag) gene, partial cds
GQ428524.1	Small ruminant lentivirus isolate It-007-40309-08 gag protein (gag) gene, partial cds
GQ428525.1	Small ruminant lentivirus isolate It-009-40309-08 gag protein (gag) gene, partial cds
GQ428526.1	Small ruminant lentivirus isolate It-012-40309-08 gag protein (gag) gene, partial cds
GQ428527.1	Small ruminant lentivirus isolate It-gal-65475-02 gag protein (gag) gene, partial cds
GQ428528.1	Small ruminant lentivirus isolate It-001-68540-09 gag protein (gag) gene, partial cds
GQ428529.1	Small ruminant lentivirus isolate It-002-68540-09 gag protein (gag) gene, partial cds
GQ428530.1	Small ruminant lentivirus isolate It-003-68540-09 gag protein (gag) gene, partial cds
GQ428531.1	Small ruminant lentivirus isolate It-004-68540-09 gag protein (gag) gene, partial cds
GQ428532.1	Small ruminant lentivirus isolate It-005-68540-09 gag protein (gag) gene, partial cds
GQ428533.1	Small ruminant lentivirus isolate It-006-68540-09 gag protein (gag) gene, partial cds
GQ428534.1	Small ruminant lentivirus isolate It-003-65475-09 gag protein (gag) gene, partial cds
GQ428535.1	Small ruminant lentivirus isolate It-006-65475-09 gag protein (gag) gene, partial cds
GQ428536.1	Small ruminant lentivirus isolate It-005-65475-09 gag protein (gag) gene, partial cds
GQ862782.1	Small ruminant lentivirus isolate TR-2007-B7 LTR, partial sequence
GQ862783.1	Small ruminant lentivirus isolate TR-2007-B23 LTR, partial sequence
GQ862784.1	Small ruminant lentivirus isolate TR-2007-B29 LTR, partial sequence
GQ862785.1	Small ruminant lentivirus isolate TR-2007-B37 LTR, partial sequence
GQ862786.1	Small ruminant lentivirus isolate TR-2007-B40 LTR, partial sequence
GQ862787.1	Small ruminant lentivirus isolate TR-2007-Eco2-16 LTR, partial sequence
GQ862788.1	Small ruminant lentivirus isolate TR-2007-Eco2-21 LTR, partial sequence
GQ862789.1	Small ruminant lentivirus isolate TR-2007-Eco2-35 LTR, partial sequence
GQ862790.1	Small ruminant lentivirus isolate TR-2008-G7 LTR, partial sequence
GQ862791.1	Small ruminant lentivirus isolate TR-2008-G8 LTR, partial sequence
GQ862792.1	Small ruminant lentivirus isolate TR-2008-G49 LTR, partial sequence
GQ862793.1	Small ruminant lentivirus isolate TR-2008-H5 LTR, partial sequence
GQ862794.1	Small ruminant lentivirus isolate TR-2008-H15 LTR, partial sequence
GQ862795.1	Small ruminant lentivirus isolate TR-2007-K15 LTR, partial sequence
GQ862796.1	Small ruminant lentivirus isolate TR-2007-K18 LTR, partial sequence
GQ862797.1	Small ruminant lentivirus isolate TR-2007-K23 LTR, partial sequence
GQ862798.1	Small ruminant lentivirus isolate TR-2007-K24 LTR, partial sequence
GQ862799.1	Small ruminant lentivirus isolate TR-2007-K55 LTR, partial sequence
GQ862800.1	Small ruminant lentivirus isolate TR-2007-K58 LTR, partial sequence
GQ862801.1	Small ruminant lentivirus isolate TR-2007-K60 LTR, partial sequence
GQ862802.1	Small ruminant lentivirus isolate TR-2008-KU12 LTR, partial sequence
GQ862803.1	Small ruminant lentivirus isolate TR-2008-KU15 LTR, partial sequence
GQ862804.1	Small ruminant lentivirus isolate TR-2009-MK3 LTR, partial sequence
GQ862805.1	Small ruminant lentivirus isolate TR-2007-P73 LTR, partial sequence
GQ862806.1	Small ruminant lentivirus isolate TR-2007-P79 LTR, partial sequence
GQ862807.1	Small ruminant lentivirus isolate TR-2007-T1-16 LTR, partial sequence
GQ862808.1	Small ruminant lentivirus isolate TR-2007-T2-4 LTR, partial sequence
GQ862809.1	Small ruminant lentivirus isolate TR-2007-T2-10 LTR, partial sequence
GQ862810.1	Small ruminant lentivirus isolate TR-2007-T3-17 LTR, partial sequence
GQ862811.1	Small ruminant lentivirus isolate TR-2008-K4734 LTR, partial sequence
GQ862812.1	Small ruminant lentivirus isolate TR-2008-K4674 LTR, partial sequence
GQ862813.1	Small ruminant lentivirus isolate TR-2008-K4682 LTR, partial sequence
GQ996380.1	Caprine arthritis encephalitis virus isolate Shanxi gag protein gene, complete cds
GU120138.1	Caprine arthritis encephalitis virus strain Shanxi, complete genome
GU263421.1	Caprine arthritis encephalitis virus isolate CAEV-A U3 region LTR, partial sequence
GU263422.1	Caprine arthritis encephalitis virus isolate CAEV-B U3 region LTR, partial sequence
GU263423.1	Caprine arthritis encephalitis virus isolate CAEV-C U3 region LTR, partial sequence
GU263424.1	Caprine arthritis encephalitis virus isolate CAEV-D U3 region LTR, partial sequence
GU263425.1	Caprine arthritis encephalitis virus isolate CAEV-E U3 region LTR, partial sequence
GU263426.1	Caprine arthritis encephalitis virus isolate CAEV-F U3 region LTR, partial sequence
GU263427.1	Caprine arthritis encephalitis virus isolate CAEV-G U3 region LTR, partial sequence
GU263428.1	Caprine arthritis encephalitis virus isolate CAEV-H U3 region LTR, partial sequence
GU263429.1	Caprine arthritis encephalitis virus isolate CAEV-I U3 region LTR, partial sequence
GU263430.1	Caprine arthritis encephalitis virus isolate CAEV-J1 U3 region LTR, partial sequence
GU263431.1	Caprine arthritis encephalitis virus isolate CAEV-J2 U3 region LTR, partial sequence
GU263432.1	Caprine arthritis encephalitis virus isolate CAEV-K U3 region LTR, partial sequence
GU263433.1	Caprine arthritis encephalitis virus isolate CAEV-L U3 region LTR, partial sequence
GU263434.1	Caprine arthritis encephalitis virus isolate CAEV-M1 U3 region LTR, partial sequence
GU263435.1	Caprine arthritis encephalitis virus isolate CAEV-M2 U3 region LTR, partial sequence
GU263436.1	Caprine arthritis encephalitis virus isolate CAEV-M3 U3 region LTR, partial sequence
GU263437.1	Caprine arthritis encephalitis virus isolate CAEV-M4 U3 region LTR, partial sequence
GU263438.1	Caprine arthritis encephalitis virus isolate CAEV-M5 U3 region LTR, partial sequence
GU263439.1	Caprine arthritis encephalitis virus isolate CAEV-M6 U3 region LTR, partial sequence
GU263440.1	Caprine arthritis encephalitis virus isolate CAEV-N U3 region LTR, partial sequence
GU263441.1	Caprine arthritis encephalitis virus isolate CAEV-O U3 region LTR, partial sequence
GU263442.1	Caprine arthritis encephalitis virus isolate CAEV-P1 U3 region LTR, partial sequence
GU263443.1	Caprine arthritis encephalitis virus isolate CAEV-P2 U3 region LTR, partial sequence
GU263444.1	Caprine arthritis encephalitis virus isolate CAEV-Q U3 region LTR, partial sequence
GU263445.1	Caprine arthritis encephalitis virus isolate CAEV-R U3 region LTR, partial sequence
GU263446.1	Caprine arthritis encephalitis virus isolate CAEV-S1 U3 region LTR, partial sequence
GU263447.1	Caprine arthritis encephalitis virus isolate CAEV-S2 U3 region LTR, partial sequence
GU263448.1	Caprine arthritis encephalitis virus isolate CAEV-S3 U3 region LTR, partial sequence
GU263449.1	Caprine arthritis encephalitis virus isolate CAEV-T1 U3 region LTR, partial sequence
GU263450.1	Caprine arthritis encephalitis virus isolate CAEV-T2 U3 region LTR, partial sequence
GU263451.1	Caprine arthritis encephalitis virus isolate CAEV-T3 U3 region LTR, partial sequence
GU263452.1	Caprine arthritis encephalitis virus isolate CAEV-U1 U3 region LTR, partial sequence
GU263453.1	Caprine arthritis encephalitis virus isolate CAEV-U2 U3 region LTR, partial sequence
GU263454.1	Caprine arthritis encephalitis virus isolate CAEV-U3 U3 region LTR, partial sequence
GU263455.1	Caprine arthritis encephalitis virus isolate CAEV-V1 U3 region LTR, partial sequence
GU263456.1	Caprine arthritis encephalitis virus isolate CAEV-V2 U3 region LTR, partial sequence
GU263457.1	Caprine arthritis encephalitis virus isolate CAEV-V3 U3 region LTR, partial sequence
GU263458.1	Caprine arthritis encephalitis virus isolate CAEV-W U3 region LTR, partial sequence
GU263459.1	Caprine arthritis encephalitis virus isolate CAEV-X U3 region LTR, partial sequence
GU263460.1	Caprine arthritis encephalitis virus isolate CAEV-Y U3 region LTR, partial sequence
GU263461.1	Caprine arthritis encephalitis virus isolate CAEV-Z U3 region LTR, partial sequence
GU903321.1	Caprine arthritis encephalitis virus strain GCTWP 98/01 envelope polyprotein (env) gene, partial cds
HM210570.1	Small ruminant lentivirus strain FESC-752, complete genome
HM212784.1	Small ruminant lentivirus isolate FESC-5 LTR, partial sequence
HM212785.1	Small ruminant lentivirus isolate FESC-6 LTR, partial sequence
HM212786.1	Small ruminant lentivirus isolate FESC-7 LTR, partial sequence
HM212787.1	Small ruminant lentivirus isolate FESC-8 LTR, partial sequence
HM212788.1	Small ruminant lentivirus isolate FESC-9 LTR, partial sequence
HM212789.1	Small ruminant lentivirus isolate FESC-10 LTR, partial sequence
HM212790.1	Small ruminant lentivirus isolate FESC-11 LTR, partial sequence
HM212791.1	Small ruminant lentivirus isolate FESC-12 LTR, partial sequence
HM212792.1	Small ruminant lentivirus isolate FESC-7 envelope glycoprotein (env) gene, partial cds
HM212793.1	Small ruminant lentivirus isolate FESC-12 envelope glycoprotein (env) gene, partial cds
HM237197.1	Caprine arthritis encephalitis virus strain GCTWP 99/01 envelope glycoprotein mRNA, partial cds
HM449450.1	Small ruminant lentivirus clone 978L-7 envelope glycoprotein (env) mRNA, partial cds
HM449451.1	Small ruminant lentivirus clone 978R-4 envelope glycoprotein (env) mRNA, partial cds
HM449452.1	Small ruminant lentivirus clone 978L-9 envelope glycoprotein (env) mRNA, partial cds
HM449453.1	Small ruminant lentivirus clone 978L-12 envelope glycoprotein (env) mRNA, partial cds
HM449454.1	Small ruminant lentivirus clone 978L-10 envelope glycoprotein (env) mRNA, partial cds
HM449455.1	Small ruminant lentivirus clone 978R-20 envelope glycoprotein (env) mRNA, partial cds
HM449456.1	Small ruminant lentivirus clone 978R-19 envelope glycoprotein (env) mRNA, partial cds
HM449457.1	Small ruminant lentivirus clone 978L-18 envelope glycoprotein (env) mRNA, partial cds
HM449458.1	Small ruminant lentivirus clone 978L-17 envelope glycoprotein (env) mRNA, partial cds
HM449459.1	Small ruminant lentivirus clone 978R-21 envelope glycoprotein (env) mRNA, partial cds
HM449460.1	Small ruminant lentivirus clone 978R-16 envelope glycoprotein (env) mRNA, partial cds
HM449461.1	Small ruminant lentivirus clone 978R-8 envelope glycoprotein (env) mRNA, partial cds
HM449462.1	Small ruminant lentivirus clone 978R-6 envelope glycoprotein (env) mRNA, partial cds
HM449463.1	Small ruminant lentivirus clone 978L-5 envelope glycoprotein (env) mRNA, partial cds
HM449464.1	Small ruminant lentivirus clone 978L-3 envelope glycoprotein (env) mRNA, partial cds
HM449465.1	Small ruminant lentivirus clone 978R-2 envelope glycoprotein (env) mRNA, partial cds
HM449466.1	Small ruminant lentivirus clone 978R-1 envelope glycoprotein (env) mRNA, partial cds
HM449467.1	Small ruminant lentivirus clone 978L-22 envelope glycoprotein (env) mRNA, partial cds
HM449468.1	Small ruminant lentivirus clone 978L-23 envelope glycoprotein (env) mRNA, partial cds
HM449469.1	Small ruminant lentivirus clone 978R-11 envelope glycoprotein (env) mRNA, partial cds
HM449470.1	Small ruminant lentivirus clone 978R-15 envelope glycoprotein (env) mRNA, partial cds
HM449471.1	Small ruminant lentivirus clone 056-2 envelope glycoprotein (env) gene, partial cds
HM449472.1	Small ruminant lentivirus clone 056-4 envelope glycoprotein (env) gene, partial cds
HM449473.1	Small ruminant lentivirus clone 056-5 envelope glycoprotein (env) gene, partial cds
HM449474.1	Small ruminant lentivirus clone 056-6 envelope glycoprotein (env) gene, partial cds
HM449475.1	Small ruminant lentivirus clone 056-7 envelope glycoprotein (env) gene, partial cds
HM449476.1	Small ruminant lentivirus clone 056-9 envelope glycoprotein (env) gene, partial cds
HM449477.1	Small ruminant lentivirus clone 056-10 envelope glycoprotein (env) gene, partial cds
HM449478.1	Small ruminant lentivirus clone 978-14 envelope glycoprotein (env) mRNA, partial cds
HM449479.1	Small ruminant lentivirus clone 056-3 envelope glycoprotein (env) gene, partial cds
HM449480.1	Small ruminant lentivirus clone 056-1 envelope glycoprotein (env) gene, partial cds
HM449481.1	Small ruminant lentivirus clone 056-8 envelope glycoprotein (env) gene, partial cds
HM449482.1	Small ruminant lentivirus clone 988L-20 envelope glycoprotein (env) mRNA, partial cds
HM449483.1	Small ruminant lentivirus clone 988L-21 envelope glycoprotein (env) mRNA, partial cds
HM449484.1	Small ruminant lentivirus clone 988L-19 envelope glycoprotein (env) mRNA, partial cds
HM449485.1	Small ruminant lentivirus clone 988L-17 envelope glycoprotein (env) mRNA, partial cds
HM449486.1	Small ruminant lentivirus clone 988L-15 envelope glycoprotein (env) mRNA, partial cds
HM449487.1	Small ruminant lentivirus clone 988L-14 envelope glycoprotein (env) mRNA, partial cds
HM449488.1	Small ruminant lentivirus clone 988L-10 envelope glycoprotein (env) mRNA, partial cds
HM449489.1	Small ruminant lentivirus clone 988L-5 envelope glycoprotein (env) mRNA, partial cds
HM449490.1	Small ruminant lentivirus clone 988L-4 envelope glycoprotein (env) mRNA, partial cds
HM449491.1	Small ruminant lentivirus clone 988L-3 envelope glycoprotein (env) mRNA, partial cds
HM449492.1	Small ruminant lentivirus clone 988L-2 envelope glycoprotein (env) mRNA, partial cds
HM449493.1	Small ruminant lentivirus clone 988L-1 envelope glycoprotein (env) mRNA, partial cds
HM449494.1	Small ruminant lentivirus clone 988R-12 envelope glycoprotein (env) mRNA, partial cds
HM449495.1	Small ruminant lentivirus clone 988R-13 envelope glycoprotein (env) mRNA, partial cds
HM449496.1	Small ruminant lentivirus clone 988R-6 envelope glycoprotein (env) mRNA, partial cds
HM449497.1	Small ruminant lentivirus clone 988R-5 envelope glycoprotein (env) mRNA, partial cds
HM449498.1	Small ruminant lentivirus clone 988R-11 envelope glycoprotein (env) mRNA, partial cds
HM449499.1	Small ruminant lentivirus clone 988R-10 envelope glycoprotein (env) mRNA, partial cds
HM449500.1	Small ruminant lentivirus clone 988R-8 envelope glycoprotein (env) mRNA, partial cds
HM449501.1	Small ruminant lentivirus clone 988R-7 envelope glycoprotein (env) mRNA, partial cds
HM449502.1	Small ruminant lentivirus clone 988R-1 envelope glycoprotein (env) mRNA, partial cds
HM449503.1	Small ruminant lentivirus clone 988R-4 envelope glycoprotein (env) mRNA, partial cds
HM449504.1	Small ruminant lentivirus clone 988R-3 envelope glycoprotein (env) mRNA, partial cds
HM449505.1	Small ruminant lentivirus clone 036-20 envelope glycoprotein (env) gene, partial cds
HM449506.1	Small ruminant lentivirus clone 036-2 envelope glycoprotein (env) gene, partial cds
HM449507.1	Small ruminant lentivirus clone 036-19 envelope glycoprotein (env) gene, partial cds
HM449508.1	Small ruminant lentivirus clone 036-17 envelope glycoprotein (env) gene, partial cds
HM449509.1	Small ruminant lentivirus clone 036-7 envelope glycoprotein (env) gene, partial cds
HM449510.1	Small ruminant lentivirus clone 988L-41 envelope glycoprotein (env) mRNA, partial cds
HM449511.1	Small ruminant lentivirus clone 988L-33 envelope glycoprotein (env) mRNA, partial cds
HM449512.1	Small ruminant lentivirus clone 988L-36 envelope glycoprotein (env) mRNA, partial cds
HM449513.1	Small ruminant lentivirus clone 988L-6 envelope glycoprotein (env) mRNA, partial cds
HM449514.1	Small ruminant lentivirus clone 988L-7 envelope glycoprotein (env) mRNA, partial cds
HM449515.1	Small ruminant lentivirus clone 036-6 envelope glycoprotein (env) gene, partial cds
HM449516.1	Small ruminant lentivirus clone 988L-9 envelope glycoprotein (env) mRNA, partial cds
HM449517.1	Small ruminant lentivirus clone 036-5 envelope glycoprotein (env) gene, partial cds
HM449518.1	Small ruminant lentivirus clone 036-4 envelope glycoprotein (env) gene, partial cds
HM449519.1	Small ruminant lentivirus clone 036-3 envelope glycoprotein (env) gene, partial cds
HM449520.1	Small ruminant lentivirus clone 037-1 envelope glycoprotein (env) gene, partial cds
HM449521.1	Small ruminant lentivirus clone 037-10 envelope glycoprotein (env) gene, partial cds
HM449522.1	Small ruminant lentivirus clone 037-11 envelope glycoprotein (env) gene, partial cds
HM449523.1	Small ruminant lentivirus clone 037-12 envelope glycoprotein (env) gene, partial cds
HM449524.1	Small ruminant lentivirus clone 037-2 envelope glycoprotein (env) gene, partial cds
HM449525.1	Small ruminant lentivirus clone 037-3 envelope glycoprotein (env) gene, partial cds
HM449526.1	Small ruminant lentivirus clone 037-4 envelope glycoprotein (env) gene, partial cds
HM449527.1	Small ruminant lentivirus clone 037-5 envelope glycoprotein (env) gene, partial cds
HM449528.1	Small ruminant lentivirus clone 037-6 envelope glycoprotein (env) gene, partial cds
HM449529.1	Small ruminant lentivirus clone 037-7 envelope glycoprotein (env) gene, partial cds
HM449530.1	Small ruminant lentivirus clone 037-8 envelope glycoprotein (env) gene, partial cds
HM449531.1	Small ruminant lentivirus clone 037-9 envelope glycoprotein (env) gene, partial cds
HM449532.1	Small ruminant lentivirus clone 995L-37 envelope glycoprotein (env) mRNA, partial cds
HM449533.1	Small ruminant lentivirus clone 995L-28 envelope glycoprotein (env) mRNA, partial cds
HM449534.1	Small ruminant lentivirus clone 995L-30 envelope glycoprotein (env) mRNA, partial cds
HM449535.1	Small ruminant lentivirus clone 995L-40 envelope glycoprotein (env) mRNA, partial cds
HM449536.1	Small ruminant lentivirus clone 995L-21 envelope glycoprotein (env) mRNA, partial cds
HM449537.1	Small ruminant lentivirus clone 995L-3 envelope glycoprotein (env) mRNA, partial cds
HM449538.1	Small ruminant lentivirus clone 995L-4 envelope glycoprotein (env) mRNA, partial cds
HM449539.1	Small ruminant lentivirus clone 995L-7 envelope glycoprotein (env) mRNA, partial cds
HM449540.1	Small ruminant lentivirus clone 995L-15 envelope glycoprotein (env) mRNA, partial cds
HM449541.1	Small ruminant lentivirus clone 995L-10 envelope glycoprotein (env) mRNA, partial cds
HM449542.1	Small ruminant lentivirus clone 995R-58 envelope glycoprotein (env) mRNA, partial cds
HM449543.1	Small ruminant lentivirus clone 995R-59 envelope glycoprotein (env) mRNA, partial cds
HM449544.1	Small ruminant lentivirus clone 995R-51 envelope glycoprotein (env) mRNA, partial cds
HM449545.1	Small ruminant lentivirus clone 995R-46 envelope glycoprotein (env) mRNA, partial cds
HM449546.1	Small ruminant lentivirus clone 995R-44 envelope glycoprotein (env) mRNA, partial cds
HM449547.1	Small ruminant lentivirus clone 995R-49 envelope glycoprotein (env) mRNA, partial cds
HM449548.1	Small ruminant lentivirus clone 995R-43 envelope glycoprotein (env) mRNA, partial cds
HM449549.1	Small ruminant lentivirus clone 995R-1 envelope glycoprotein (env) mRNA, partial cds
HM449550.1	Small ruminant lentivirus clone 995R-20 envelope glycoprotein (env) mRNA, partial cds
HM449551.1	Small ruminant lentivirus clone 040-10 envelope glycoprotein (env) gene, partial cds
HM449552.1	Small ruminant lentivirus clone 040-4 envelope glycoprotein (env) gene, partial cds
HM449553.1	Small ruminant lentivirus clone 040-8 envelope glycoprotein (env) gene, partial cds
HM449554.1	Small ruminant lentivirus clone 040-14 envelope glycoprotein (env) gene, partial cds
HM449555.1	Small ruminant lentivirus clone 040-5 envelope glycoprotein (env) gene, partial cds
HM449556.1	Small ruminant lentivirus clone 040-13 envelope glycoprotein (env) gene, partial cds
HM449557.1	Small ruminant lentivirus clone 040-9 envelope glycoprotein (env) gene, partial cds
HM449558.1	Small ruminant lentivirus clone 040-16 envelope glycoprotein (env) gene, partial cds
HM449559.1	Small ruminant lentivirus clone 040-15 envelope glycoprotein (env) gene, partial cds
HM449560.1	Small ruminant lentivirus clone 040-11 envelope glycoprotein (env) gene, partial cds
HM449561.1	Small ruminant lentivirus clone 040-7 envelope glycoprotein (env) gene, partial cds
HM449562.1	Small ruminant lentivirus clone 040-12 envelope glycoprotein (env) gene, partial cds
HM449563.1	Small ruminant lentivirus clone 039-18 envelope glycoprotein (env) gene, partial cds
HM449564.1	Small ruminant lentivirus clone 039-17 envelope glycoprotein (env) gene, partial cds
HM449565.1	Small ruminant lentivirus clone 039-16 envelope glycoprotein (env) gene, partial cds
HM449566.1	Small ruminant lentivirus clone 039-5 envelope glycoprotein (env) gene, partial cds
HM449567.1	Small ruminant lentivirus clone 039-9 envelope glycoprotein (env) gene, partial cds
HM449568.1	Small ruminant lentivirus clone 039-12 envelope glycoprotein (env) gene, partial cds
HM449569.1	Small ruminant lentivirus clone 039-4 envelope glycoprotein (env) gene, partial cds
HM449570.1	Small ruminant lentivirus clone 039-1 envelope glycoprotein (env) gene, partial cds
HM449571.1	Small ruminant lentivirus clone 039-13 envelope glycoprotein (env) gene, partial cds
HM449572.1	Small ruminant lentivirus clone 039-19 envelope glycoprotein (env) gene, partial cds
HM449573.1	Small ruminant lentivirus clone 1012R-2 envelope glycoprotein (env) mRNA, partial cds
HM449574.1	Small ruminant lentivirus clone 1012R-4 envelope glycoprotein (env) mRNA, partial cds
HM449575.1	Small ruminant lentivirus clone 1012R-9 envelope glycoprotein (env) mRNA, partial cds
HM449576.1	Small ruminant lentivirus clone 1012R-6 envelope glycoprotein (env) mRNA, partial cds
HM449577.1	Small ruminant lentivirus clone 1012R-17 envelope glycoprotein (env) mRNA, partial cds
HM449578.1	Small ruminant lentivirus clone 1012R-3 envelope glycoprotein (env) mRNA, partial cds
HM449579.1	Small ruminant lentivirus clone 1012R-15 envelope glycoprotein (env) mRNA, partial cds
HM449580.1	Small ruminant lentivirus clone 1012R-10 envelope glycoprotein (env) mRNA, partial cds
HM449581.1	Small ruminant lentivirus clone 1012R-12 envelope glycoprotein (env) mRNA, partial cds
HM449582.1	Small ruminant lentivirus clone 1012R-1 envelope glycoprotein (env) mRNA, partial cds
HM449583.1	Small ruminant lentivirus clone 1012R-8 envelope glycoprotein (env) mRNA, partial cds
HM449584.1	Small ruminant lentivirus clone 1012L-16 envelope glycoprotein (env) mRNA, partial cds
HM449585.1	Small ruminant lentivirus clone 1012L-11 envelope glycoprotein (env) mRNA, partial cds
HM449586.1	Small ruminant lentivirus clone 1012L-1 envelope glycoprotein (env) mRNA, partial cds
HM449587.1	Small ruminant lentivirus clone 1012L-2 envelope glycoprotein (env) mRNA, partial cds
HM449588.1	Small ruminant lentivirus clone 1012L-3 envelope glycoprotein (env) mRNA, partial cds
HM449589.1	Small ruminant lentivirus clone 1012L-4 envelope glycoprotein (env) mRNA, partial cds
HM449590.1	Small ruminant lentivirus clone 1012L-6 envelope glycoprotein (env) mRNA, partial cds
HM449591.1	Small ruminant lentivirus clone 1012L-7 envelope glycoprotein (env) mRNA, partial cds
HM449592.1	Small ruminant lentivirus clone 1012L-9 envelope glycoprotein (env) mRNA, partial cds
HM449593.1	Small ruminant lentivirus clone 1012L-10 envelope glycoprotein (env) mRNA, partial cds
HM449594.1	Small ruminant lentivirus clone 051-7 envelope glycoprotein (env) gene, partial cds
HM449595.1	Small ruminant lentivirus clone 051-12 envelope glycoprotein (env) gene, partial cds
HM449596.1	Small ruminant lentivirus clone 051-1 envelope glycoprotein (env) gene, partial cds
HM449597.1	Small ruminant lentivirus clone 051-11 envelope glycoprotein (env) gene, partial cds
HM449598.1	Small ruminant lentivirus clone 051-9 envelope glycoprotein (env) gene, partial cds
HM449599.1	Small ruminant lentivirus clone 051-10 envelope glycoprotein (env) gene, partial cds
HM449600.1	Small ruminant lentivirus clone 051-15 envelope glycoprotein (env) gene, partial cds
HM449601.1	Small ruminant lentivirus clone 051-17 envelope glycoprotein (env) gene, partial cds
HM449602.1	Small ruminant lentivirus clone 051-5 envelope glycoprotein (env) gene, partial cds
HM449603.1	Small ruminant lentivirus clone 051-4 envelope glycoprotein (env) gene, partial cds
HM449604.1	Small ruminant lentivirus clone 1012L-12 envelope glycoprotein (env) mRNA, partial cds
HM449605.1	Small ruminant lentivirus clone 1012L-13 envelope glycoprotein (env) mRNA, partial cds
HM449606.1	Small ruminant lentivirus clone 1012L-5 envelope glycoprotein (env) mRNA, partial cds
HM449607.1	Small ruminant lentivirus clone 1012L-8 envelope glycoprotein (env) mRNA, partial cds
HM449608.1	Small ruminant lentivirus clone 041-11 envelope glycoprotein (env) gene, partial cds
HM449609.1	Small ruminant lentivirus clone 041-12 envelope glycoprotein (env) gene, partial cds
HM449610.1	Small ruminant lentivirus clone 041-10 envelope glycoprotein (env) gene, partial cds
HM449611.1	Small ruminant lentivirus clone 041-9 envelope glycoprotein (env) gene, partial cds
HM449612.1	Small ruminant lentivirus clone 041-8 envelope glycoprotein (env) gene, partial cds
HM449613.1	Small ruminant lentivirus clone 041-6 envelope glycoprotein (env) gene, partial cds
HM449614.1	Small ruminant lentivirus clone 041-5 envelope glycoprotein (env) gene, partial cds
HM449615.1	Small ruminant lentivirus clone 041-3 envelope glycoprotein (env) gene, partial cds
HM449616.1	Small ruminant lentivirus clone 041-7 envelope glycoprotein (env) gene, partial cds
HM449617.1	Small ruminant lentivirus clone 041-1 envelope glycoprotein (env) gene, partial cds
HM449618.1	Small ruminant lentivirus clone 041-2 envelope glycoprotein (env) gene, partial cds
HM449619.1	Small ruminant lentivirus clone 041-4 envelope glycoprotein (env) gene, partial cds
HM449620.1	Small ruminant lentivirus clone 042-11 envelope glycoprotein (env) gene, partial cds
HM449621.1	Small ruminant lentivirus clone 042-12 envelope glycoprotein (env) gene, partial cds
HM449622.1	Small ruminant lentivirus clone 042-10 envelope glycoprotein (env) gene, partial cds
HM449623.1	Small ruminant lentivirus clone 042-8 envelope glycoprotein (env) gene, partial cds
HM449624.1	Small ruminant lentivirus clone 042-7 envelope glycoprotein (env) gene, partial cds
HM449625.1	Small ruminant lentivirus clone 042-6 envelope glycoprotein (env) gene, partial cds
HM449626.1	Small ruminant lentivirus clone 042-5 envelope glycoprotein (env) gene, partial cds
HM449627.1	Small ruminant lentivirus clone 042-4 envelope glycoprotein (env) gene, partial cds
HM449628.1	Small ruminant lentivirus clone 042-3 envelope glycoprotein (env) gene, partial cds
HM449629.1	Small ruminant lentivirus clone 042-1 envelope glycoprotein (env) gene, partial cds
HM449630.1	Small ruminant lentivirus clone 1010L-3 envelope glycoprotein (env) mRNA, partial cds
HM449631.1	Small ruminant lentivirus clone 1010L-4 envelope glycoprotein (env) mRNA, partial cds
HM449632.1	Small ruminant lentivirus clone 1010L-7 envelope glycoprotein (env) mRNA, partial cds
HM449633.1	Small ruminant lentivirus clone 1010L-10 envelope glycoprotein (env) mRNA, partial cds
HM449634.1	Small ruminant lentivirus clone 1010L-13 envelope glycoprotein (env) mRNA, partial cds
HM449635.1	Small ruminant lentivirus clone 1010L-14 envelope glycoprotein (env) mRNA, partial cds
HM449636.1	Small ruminant lentivirus clone 1010L-15 envelope glycoprotein (env) mRNA, partial cds
HM449637.1	Small ruminant lentivirus clone 1010L-17 envelope glycoprotein (env) mRNA, partial cds
HM449638.1	Small ruminant lentivirus clone 1010L-21 envelope glycoprotein (env) mRNA, partial cds
HM449639.1	Small ruminant lentivirus clone 1010L-22 envelope glycoprotein (env) mRNA, partial cds
HM449640.1	Small ruminant lentivirus clone 1010R-10 envelope glycoprotein (env) mRNA, partial cds
HM449641.1	Small ruminant lentivirus clone 1010R-13 envelope glycoprotein (env) mRNA, partial cds
HM449642.1	Small ruminant lentivirus clone 1010R-15 envelope glycoprotein (env) mRNA, partial cds
HM449643.1	Small ruminant lentivirus clone 1010R-44 envelope glycoprotein (env) mRNA, partial cds
HM449644.1	Small ruminant lentivirus clone 1010R-46 envelope glycoprotein (env) mRNA, partial cds
HM449645.1	Small ruminant lentivirus clone 1010R-48 envelope glycoprotein (env) mRNA, partial cds
HM449646.1	Small ruminant lentivirus clone 1010R-49 envelope glycoprotein (env) mRNA, partial cds
HM449647.1	Small ruminant lentivirus clone 1010R-51 envelope glycoprotein (env) mRNA, partial cds
HM449648.1	Small ruminant lentivirus clone 1010R-58 envelope glycoprotein (env) mRNA, partial cds
HM449649.1	Small ruminant lentivirus clone 1010R-59 envelope glycoprotein (env) mRNA, partial cds
HM449650.1	Small ruminant lentivirus clone 01-1 envelope glycoprotein (env) gene, partial cds
HM449651.1	Small ruminant lentivirus clone 01-10 envelope glycoprotein (env) gene, partial cds
HM449652.1	Small ruminant lentivirus clone 01-12 envelope glycoprotein (env) gene, partial cds
HM449653.1	Small ruminant lentivirus clone 01-2 envelope glycoprotein (env) gene, partial cds
HM449654.1	Small ruminant lentivirus clone 01-4 envelope glycoprotein (env) gene, partial cds
HM449655.1	Small ruminant lentivirus clone 01-5 envelope glycoprotein (env) gene, partial cds
HM449656.1	Small ruminant lentivirus clone 01-6 envelope glycoprotein (env) gene, partial cds
HM449657.1	Small ruminant lentivirus clone 01-7 envelope glycoprotein (env) gene, partial cds
HM449658.1	Small ruminant lentivirus clone 01-8 envelope glycoprotein (env) gene, partial cds
HM449659.1	Small ruminant lentivirus clone 01-9 envelope glycoprotein (env) gene, partial cds
HM449660.1	Small ruminant lentivirus clone 12R-1 envelope glycoprotein (env) mRNA, partial cds
HM449661.1	Small ruminant lentivirus clone 12R-11 envelope glycoprotein (env) mRNA, partial cds
HM449662.1	Small ruminant lentivirus clone 12R-12 envelope glycoprotein (env) mRNA, partial cds
HM449663.1	Small ruminant lentivirus clone 12R-15 envelope glycoprotein (env) mRNA, partial cds
HM449664.1	Small ruminant lentivirus clone 12R-16 envelope glycoprotein (env) mRNA, partial cds
HM449665.1	Small ruminant lentivirus clone 12R-2 envelope glycoprotein (env) mRNA, partial cds
HM449666.1	Small ruminant lentivirus clone 12R-3 envelope glycoprotein (env) mRNA, partial cds
HM449667.1	Small ruminant lentivirus clone 12R-4 envelope glycoprotein (env) mRNA, partial cds
HM449668.1	Small ruminant lentivirus clone 12R-5 envelope glycoprotein (env) mRNA, partial cds
HM449669.1	Small ruminant lentivirus clone 12R-6 envelope glycoprotein (env) mRNA, partial cds
HM449670.1	Small ruminant lentivirus clone 12R-7 envelope glycoprotein (env) mRNA, partial cds
HM449671.1	Small ruminant lentivirus clone 12R-9 envelope glycoprotein (env) mRNA, partial cds
HM449672.1	Small ruminant lentivirus clone 12L-1 envelope glycoprotein (env) mRNA, partial cds
HM449673.1	Small ruminant lentivirus clone 12L-11 envelope glycoprotein (env) mRNA, partial cds
HM449674.1	Small ruminant lentivirus clone 12L-12 envelope glycoprotein (env) mRNA, partial cds
HM449675.1	Small ruminant lentivirus clone 12L-13 envelope glycoprotein (env) mRNA, partial cds
HM449676.1	Small ruminant lentivirus clone 12L-14 envelope glycoprotein (env) mRNA, partial cds
HM449677.1	Small ruminant lentivirus clone 12L-16 envelope glycoprotein (env) mRNA, partial cds
HM449678.1	Small ruminant lentivirus clone 12L-3 envelope glycoprotein (env) mRNA, partial cds
HM449679.1	Small ruminant lentivirus clone 12L-4 envelope glycoprotein (env) mRNA, partial cds
HM449680.1	Small ruminant lentivirus clone 12L-5 envelope glycoprotein (env) mRNA, partial cds
HM449681.1	Small ruminant lentivirus clone 12L-6 envelope glycoprotein (env) mRNA, partial cds
HM449682.1	Small ruminant lentivirus clone 12L-7 envelope glycoprotein (env) mRNA, partial cds
HM449683.1	Small ruminant lentivirus clone 12L-8 envelope glycoprotein (env) mRNA, partial cds
HM534737.1	UNVERIFIED: Caprine arthritis encephalitis virus isolate L-114 gag protein-like gene, partial sequence
HM534738.1	UNVERIFIED: Caprine arthritis encephalitis virus isolate LS-105 gag protein-like gene, partial sequence
HM534739.1	Caprine arthritis encephalitis virus isolate LS-107 gag protein gene, partial cds
HM534740.1	UNVERIFIED: Caprine arthritis encephalitis virus isolate BUS-27 gag protein-like gene, partial sequence
HM534741.1	Caprine arthritis encephalitis virus isolate L-107 gag protein gene, partial cds
HQ158122.1	Small ruminant lentivirus isolate CBonnie gag protein-like (gag) gene, partial sequence
HQ158123.1	Small ruminant lentivirus isolate C30 gag protein-like (gag) gene, partial sequence
HQ158124.1	Small ruminant lentivirus isolate C51 gag protein-like (gag) gene, partial sequence
HQ158125.1	Small ruminant lentivirus isolate c69 gag protein-like (gag) gene, partial sequence
HQ158126.1	Small ruminant lentivirus isolate c95 gag protein (gag) gene, partial cds
HQ158127.1	Small ruminant lentivirus isolate c5FC1 gag protein (gag) gene, partial cds
HQ158128.1	Small ruminant lentivirus isolate cFC2-8 gag protein-like (gag) gene, partial sequence
HQ158129.1	Small ruminant lentivirus isolate cFC2-44 gag protein-like (gag) gene, partial sequence
HQ158130.1	Small ruminant lentivirus isolate cFC4-12 gag protein-like (gag) gene, partial sequence
HQ158131.1	Small ruminant lentivirus isolate cFC4-24 gag protein (gag) gene, partial cds
HQ158132.1	Small ruminant lentivirus isolate O16A-27 gag protein (gag) gene, partial cds
HQ158133.1	Small ruminant lentivirus isolate O23F-17 gag protein (gag) gene, partial cds
HQ158134.1	Small ruminant lentivirus isolate O23F-18 gag protein (gag) gene, partial cds
HQ158135.1	Small ruminant lentivirus isolate O23117 gag protein (gag) gene, partial cds
HQ158136.1	Small ruminant lentivirus isolate O5A-34 gag protein (gag) gene, partial cds
HQ696616.1	Small ruminant lentivirus isolate C7LS nonfunctional pol protein (pol) gene, partial sequence
HQ696617.1	Small ruminant lentivirus isolate C8P nonfunctional pol protein (pol) gene, partial sequence
HQ696618.1	Small ruminant lentivirus isolate C9C nonfunctional pol protein (pol) gene, partial sequence
HQ696619.1	Small ruminant lentivirus isolate C10GM nonfunctional pol protein (pol) gene, partial sequence
HQ696620.1	Small ruminant lentivirus isolate C16L nonfunctional pol protein (pol) gene, partial sequence
HQ696621.1	Small ruminant lentivirus isolate C17L nonfunctional pol protein (pol) gene, partial sequence
HQ696622.1	Small ruminant lentivirus isolate C29L nonfunctional pol protein (pol) gene, partial sequence
HQ696623.1	Small ruminant lentivirus isolate C31L pol protein (pol) gene, partial cds
HQ696624.1	Small ruminant lentivirus isolate C103GM nonfunctional pol protein (pol) gene, partial sequence
HQ696625.1	Small ruminant lentivirus isolate C107C nonfunctional pol protein (pol) gene, partial sequence
HQ696626.1	Small ruminant lentivirus isolate C131L pol protein (pol) gene, partial cds
HQ696627.1	Small ruminant lentivirus isolate C132L nonfunctional pol protein (pol) gene, partial sequence
HQ696628.1	Small ruminant lentivirus isolate C137L nonfunctional pol protein (pol) gene, partial sequence
HQ696629.1	Small ruminant lentivirus isolate C144L nonfunctional pol protein (pol) gene, partial sequence
HQ696630.1	Small ruminant lentivirus isolate C148ST pol protein (pol) gene, partial cds
HQ696631.1	Small ruminant lentivirus isolate C177LS nonfunctional pol protein (pol) gene, partial sequence
HQ848062.1	Visna/maedi virus isolate 697, complete genome	Glaria,I., Reina,R., Ramirez,H., de Andres,X., Crespo,H., Jauregui,P., Salazar,E., Lujan,L., Perez,M.M., Benavides,J., Perez,V., Polledo,L., Garcia-Marin,J.F., Riezu,J.I., Borras,F., Amorena,B. and de Andres,D. (2012). Visna/Maedi virus genetic characterization and serological diagnosis of infection in sheep from a neurological outbreak. Vet. Microbiol. 155 (2-4), 137-146 (2012). DOI: 10.1016/j.v…
HQ864599.1	Visna/maedi virus isolate 160 gag polyprotein gene, partial cds	Glaria,I., Reina,R., Ramirez,H., de Andres,X., Crespo,H., Jauregui,P., Salazar,E., Lujan,L., Perez,M.M., Benavides,J., Perez,V., Polledo,L., Garcia-Marin,J.F., Riezu,J.I., Borras,F., Amorena,B. and de Andres,D. (2012). Visna/Maedi virus genetic characterization and serological diagnosis of infection in sheep from a neurological outbreak. Vet. Microbiol. 155 (2-4), 137-146 (2012). DOI: 10.1016/j.v…
HQ864600.1	Visna/maedi virus isolate 160 gag polyprotein gene, partial cds
HQ864601.1	Visna/maedi virus isolate 166 gag polyprotein gene, partial cds	Glaria,I., Reina,R., Ramirez,H., de Andres,X., Crespo,H., Jauregui,P., Salazar,E., Lujan,L., Perez,M.M., Benavides,J., Perez,V., Polledo,L., Garcia-Marin,J.F., Riezu,J.I., Borras,F., Amorena,B. and de Andres,D. (2012). Visna/Maedi virus genetic characterization and serological diagnosis of infection in sheep from a neurological outbreak. Vet. Microbiol. 155 (2-4), 137-146 (2012). DOI: 10.1016/j.v…
HQ864602.1	Visna/maedi virus isolate 292 gag polyprotein gene, partial cds
HQ864603.1	Visna/maedi virus isolate 292 gag polyprotein gene, partial cds
HQ864604.1	Visna/maedi virus isolate 336 gag polyprotein gene, partial cds
HQ864605.1	Visna/maedi virus isolate 358 gag polyprotein gene, partial cds
HQ864606.1	Visna/maedi virus isolate 368 gag polyprotein gene, partial cds
HQ864607.1	Visna/maedi virus isolate 697 gag polyprotein gene, partial cds
HQ864608.1	Visna/maedi virus isolate 698 gag polyprotein gene, partial cds	Glaria,I., Reina,R., Ramirez,H., de Andres,X., Crespo,H., Jauregui,P., Salazar,E., Lujan,L., Perez,M.M., Benavides,J., Perez,V., Polledo,L., Garcia-Marin,J.F., Riezu,J.I., Borras,F., Amorena,B. and de Andres,D. (2012). Visna/Maedi virus genetic characterization and serological diagnosis of infection in sheep from a neurological outbreak. Vet. Microbiol. 155 (2-4), 137-146 (2012). DOI: 10.1016/j.v…
HQ864609.1	Visna/maedi virus isolate 160 LTR, partial sequence
HQ864610.1	Visna/maedi virus isolate 160 LTR, partial sequence
HQ864611.1	Visna/maedi virus isolate 292 LTR, partial sequence
HQ864612.1	Visna/maedi virus isolate 336 LTR, partial sequence
HQ864613.1	Visna/maedi virus isolate 368 LTR, partial sequence
HQ864614.1	Visna/maedi virus isolate 368 LTR, partial sequence
HQ864615.1	Visna/maedi virus isolate 697 LTR, partial sequence
HQ864616.1	Visna/maedi virus isolate 698 LTR, partial sequence
HQ910460.1	Small ruminant lentivirus isolate 6-11s matrix protein (gag) gene, partial cds
HQ910461.1	Small ruminant lentivirus isolate 6-13s matrix protein (gag) gene, partial cds
HQ910462.1	Small ruminant lentivirus isolate 6-14s matrix protein (gag) gene, partial cds
HQ910463.1	Small ruminant lentivirus isolate 6-15s matrix protein (gag) gene, partial cds
HQ910464.1	Small ruminant lentivirus isolate 6-16s matrix protein (gag) gene, partial cds
HQ910465.1	Small ruminant lentivirus isolate 6-17s matrix protein (gag) gene, partial cds
HQ910466.1	Small ruminant lentivirus isolate 2-8g matrix protein (gag) gene, partial cds
HQ910467.1	Small ruminant lentivirus isolate 2-15g matrix protein (gag) gene, partial cds
HQ910468.1	Small ruminant lentivirus isolate 2-26g matrix protein (gag) gene, partial cds
HQ910469.1	Small ruminant lentivirus isolate 2-33g matrix protein (gag) gene, partial cds
HQ910470.1	Small ruminant lentivirus isolate 2-55g matrix protein (gag) gene, partial cds
HQ910471.1	Small ruminant lentivirus isolate 2-97g matrix protein (gag) gene, partial cds
HQ910472.1	Small ruminant lentivirus isolate 1-24g matrix protein (gag) gene, partial cds
HQ910473.1	Small ruminant lentivirus isolate 1-32g matrix protein (gag) gene, partial cds
HQ910474.1	Small ruminant lentivirus isolate 1-38g matrix protein (gag) gene, partial cds
HQ910475.1	Small ruminant lentivirus isolate 1-43g matrix protein (gag) gene, partial cds
HQ910476.1	Small ruminant lentivirus isolate 1-65g matrix protein (gag) gene, partial cds
HQ910477.1	Small ruminant lentivirus isolate 1-66g matrix protein (gag) gene, partial cds
HQ910478.1	Small ruminant lentivirus isolate 1-77g matrix protein (gag) gene, partial cds
HQ910479.1	Small ruminant lentivirus isolate 1-86g matrix protein (gag) gene, partial cds
HQ910480.1	Small ruminant lentivirus isolate 1-87g matrix protein (gag) gene, partial cds
HQ910481.1	Small ruminant lentivirus isolate 1-90g matrix protein (gag) gene, partial cds
HQ910482.1	Small ruminant lentivirus isolate 1-96g matrix protein (gag) gene, partial cds
HQ910483.1	Small ruminant lentivirus isolate 1-99g matrix protein (gag) gene, partial cds
HQ910484.1	Small ruminant lentivirus isolate 1-106g matrix protein (gag) gene, partial cds
HQ910485.1	Small ruminant lentivirus isolate 1-108g matrix protein (gag) gene, partial cds
HQ910486.1	Small ruminant lentivirus isolate 1-110g matrix protein (gag) gene, partial cds
HQ910487.1	Small ruminant lentivirus isolate 1-112g matrix protein (gag) gene, partial cds
HQ910488.1	Small ruminant lentivirus isolate 1-113g matrix protein (gag) gene, partial cds
HQ910489.1	Small ruminant lentivirus isolate 1-114g matrix protein (gag) gene, partial cds
HQ910490.1	Small ruminant lentivirus isolate 2-3g matrix protein (gag) gene, partial cds
HQ910491.1	Small ruminant lentivirus isolate 2-90g matrix protein (gag) gene, partial cds
HQ910492.1	Small ruminant lentivirus isolate 3-8g matrix protein (gag) gene, partial cds
HQ910493.1	Small ruminant lentivirus isolate 3-10g matrix protein (gag) gene, partial cds
J04359.1	Visna virus stm and tat mRNA, complete cds's
JA222544.1	Sequence 9 from Patent EP2292778
JA222546.1	Sequence 11 from Patent EP2292778
JF288187.1	Small ruminant lentivirus clone BAL166-10 envelope glycoprotein (env) gene, partial cds
JF288188.1	Small ruminant lentivirus clone BAL166-2 envelope glycoprotein (env) gene, partial cds
JF288189.1	Small ruminant lentivirus clone BAL166-6 envelope glycoprotein (env) gene, partial cds
JF288190.1	Small ruminant lentivirus clone BAL166-4 envelope glycoprotein (env) gene, partial cds
JF288191.1	Small ruminant lentivirus clone BAL166-1 envelope glycoprotein (env) gene, partial cds
JF288192.1	Small ruminant lentivirus clone BAL166-8 envelope glycoprotein (env) gene, partial cds
JF288193.1	Small ruminant lentivirus clone BAL166-11 envelope glycoprotein (env) gene, partial cds
JF288194.1	Small ruminant lentivirus clone BAL166-12 envelope glycoprotein (env) gene, partial cds
JF288195.1	Small ruminant lentivirus clone BAL166-3 envelope glycoprotein (env) gene, partial cds
JF288196.1	Small ruminant lentivirus clone BAL166-13 envelope glycoprotein (env) gene, partial cds
JF288197.1	Small ruminant lentivirus clone BAL166-14 envelope glycoprotein (env) gene, partial cds
JF288198.1	Small ruminant lentivirus clone BAL166-15 envelope glycoprotein (env) gene, partial cds
JF288199.1	Small ruminant lentivirus clone BAL166-9 envelope glycoprotein (env) gene, partial cds
JF288200.1	Small ruminant lentivirus clone BAL166-5 envelope glycoprotein (env) gene, partial cds
JF288201.1	Small ruminant lentivirus clone BAL166-7 envelope glycoprotein (env) gene, partial cds
JF288202.1	Small ruminant lentivirus clone BAL166-16 envelope glycoprotein (env) gene, partial cds
JF288203.1	Small ruminant lentivirus clone BAL166-17 envelope glycoprotein (env) gene, partial cds
JF288204.1	Small ruminant lentivirus clone BAL166-18 envelope glycoprotein (env) gene, partial cds
JF288205.1	Small ruminant lentivirus clone BAL166-19 envelope glycoprotein (env) gene, partial cds
JF288206.1	Small ruminant lentivirus clone BAL166-20 envelope glycoprotein (env) gene, partial cds
JF288207.1	Small ruminant lentivirus clone BAL166-21 envelope glycoprotein (env) gene, partial cds
JF288208.1	Small ruminant lentivirus clone BAL166-22 envelope glycoprotein (env) gene, partial cds
JF288209.1	Small ruminant lentivirus clone BAL166-23 envelope glycoprotein (env) gene, partial cds
JF288210.1	Small ruminant lentivirus clone BAL166-24 envelope glycoprotein (env) gene, partial cds
JF288211.1	Small ruminant lentivirus clone BAL166-25 envelope glycoprotein (env) gene, partial cds
JF288212.1	Small ruminant lentivirus clone BAL166-26 envelope glycoprotein (env) gene, partial cds
JF288213.1	Small ruminant lentivirus clone BAL166-27 envelope glycoprotein (env) gene, partial cds
JF288214.1	Small ruminant lentivirus clone CPx166-6 envelope glycoprotein (env) gene, partial cds
JF288215.1	Small ruminant lentivirus clone CPx166-5 envelope glycoprotein (env) gene, partial cds
JF288216.1	Small ruminant lentivirus clone CPx166-14 envelope glycoprotein (env) gene, partial cds
JF288217.1	Small ruminant lentivirus clone CPx166-11 envelope glycoprotein (env) gene, partial cds
JF288218.1	Small ruminant lentivirus clone CPx166-10 envelope glycoprotein (env) gene, partial cds
JF288219.1	Small ruminant lentivirus clone CPx166-9 envelope glycoprotein (env) gene, partial cds
JF288220.1	Small ruminant lentivirus clone CPx166-2 envelope glycoprotein (env) gene, partial cds
JF288221.1	Small ruminant lentivirus clone CPx166-7 envelope glycoprotein (env) gene, partial cds
JF288222.1	Small ruminant lentivirus clone CPx166-4 envelope glycoprotein (env) gene, partial cds
JF288223.1	Small ruminant lentivirus clone CPx166-3 envelope glycoprotein (env) gene, partial cds
JF288224.1	Small ruminant lentivirus clone L166-14 envelope glycoprotein (env) gene, partial cds
JF288225.1	Small ruminant lentivirus clone L166-9 envelope glycoprotein (env) gene, partial cds
JF288226.1	Small ruminant lentivirus clone L166-7 envelope glycoprotein (env) gene, partial cds
JF288227.1	Small ruminant lentivirus clone L166-12 envelope glycoprotein (env) gene, partial cds
JF288228.1	Small ruminant lentivirus clone L166-4 envelope glycoprotein (env) gene, partial cds
JF288229.1	Small ruminant lentivirus clone L166-5 envelope glycoprotein (env) gene, partial cds
JF288230.1	Small ruminant lentivirus clone L166-10 envelope glycoprotein (env) gene, partial cds
JF288231.1	Small ruminant lentivirus clone L166-1 envelope glycoprotein (env) gene, partial cds
JF288232.1	Small ruminant lentivirus clone L166-8 envelope glycoprotein (env) gene, partial cds
JF288233.1	Small ruminant lentivirus clone L166-6 envelope glycoprotein (env) gene, partial cds
JF288234.1	Small ruminant lentivirus clone L166-11 envelope glycoprotein (env) gene, partial cds
JF288235.1	Small ruminant lentivirus clone L166-2 envelope glycoprotein (env) gene, partial cds
JF288236.1	Small ruminant lentivirus clone PBMC166-2 envelope glycoprotein (env) gene, partial cds
JF288237.1	Small ruminant lentivirus clone PBMC166-3 envelope glycoprotein (env) gene, partial cds
JF288238.1	Small ruminant lentivirus clone PBMC166-1 envelope glycoprotein (env) gene, partial cds
JF288239.1	Small ruminant lentivirus clone PBMC166-18 envelope glycoprotein (env) gene, partial cds
JF288240.1	Small ruminant lentivirus clone PBMC166-13 envelope glycoprotein (env) gene, partial cds
JF288241.1	Small ruminant lentivirus clone PBMC166-21 envelope glycoprotein (env) gene, partial cds
JF288242.1	Small ruminant lentivirus clone PBMC166-31 envelope glycoprotein (env) gene, partial cds
JF288243.1	Small ruminant lentivirus clone PBMC166-15 envelope glycoprotein (env) gene, partial cds
JF288244.1	Small ruminant lentivirus clone PBMC166-27 envelope glycoprotein (env) gene, partial cds
JF288245.1	Small ruminant lentivirus clone PBMC166-26 envelope glycoprotein (env) gene, partial cds
JF288246.1	Small ruminant lentivirus clone PBMC166-23 envelope glycoprotein (env) gene, partial cds
JF288247.1	Small ruminant lentivirus clone PBMC166-42 envelope glycoprotein (env) gene, partial cds
JF288248.1	Small ruminant lentivirus clone PBMC166-28 envelope glycoprotein (env) gene, partial cds
JF288249.1	Small ruminant lentivirus clone PBMC166-4 envelope glycoprotein (env) gene, partial cds
JF288250.1	Small ruminant lentivirus clone PBMC166-53 envelope glycoprotein (env) gene, partial cds
JF288251.1	Small ruminant lentivirus clone PBMC166-54 envelope glycoprotein (env) gene, partial cds
JF288252.1	Small ruminant lentivirus clone PBMC166-50 envelope glycoprotein (env) gene, partial cds
JF288253.1	Small ruminant lentivirus clone PBMC166-58 envelope glycoprotein (env) gene, partial cds
JF288254.1	Small ruminant lentivirus clone PBMC166-57 envelope glycoprotein (env) gene, partial cds
JF288255.1	Small ruminant lentivirus clone PBMC166-19 envelope glycoprotein (env) gene, partial cds
JF288256.1	Small ruminant lentivirus clone SC166-8 envelope glycoprotein (env) gene, partial cds
JF288257.1	Small ruminant lentivirus clone SC166-7 envelope glycoprotein (env) gene, partial cds
JF288258.1	Small ruminant lentivirus clone SC166-11 envelope glycoprotein (env) gene, partial cds
JF288259.1	Small ruminant lentivirus clone SC166-5 envelope glycoprotein (env) gene, partial cds
JF288260.1	Small ruminant lentivirus clone SC166-3 envelope glycoprotein (env) gene, partial cds
JF288261.1	Small ruminant lentivirus clone SC166-2 envelope glycoprotein (env) gene, partial cds
JF288262.1	Small ruminant lentivirus clone SC166-9 envelope glycoprotein (env) gene, partial cds
JF288263.1	Small ruminant lentivirus clone SC166-6 envelope glycoprotein (env) gene, partial cds
JF288264.1	Small ruminant lentivirus clone SC166-1 envelope glycoprotein (env) gene, partial cds
JF288265.1	Small ruminant lentivirus clone SC166-4 envelope glycoprotein (env) gene, partial cds
JF288266.1	Small ruminant lentivirus clone SC166-10 envelope glycoprotein (env) gene, partial cds
JF288267.1	Small ruminant lentivirus clone SC166-12 envelope glycoprotein (env) gene, partial cds
JF288268.1	Small ruminant lentivirus clone SC166-13 envelope glycoprotein (env) gene, partial cds
JF288269.1	Small ruminant lentivirus clone SC166-14 envelope glycoprotein (env) gene, partial cds
JF288270.1	Small ruminant lentivirus clone SC166-15 envelope glycoprotein (env) gene, partial cds
JF288271.1	Small ruminant lentivirus clone SC166-16 envelope glycoprotein (env) gene, partial cds
JF288272.1	Small ruminant lentivirus clone SC166-17 envelope glycoprotein (env) gene, partial cds
JF288273.1	Small ruminant lentivirus clone SC166-18 envelope glycoprotein (env) gene, partial cds
JF288274.1	Small ruminant lentivirus clone SC166-19 envelope glycoprotein (env) gene, partial cds
JF288275.1	Small ruminant lentivirus clone SC166-20 envelope glycoprotein (env) gene, partial cds
JF288276.1	Small ruminant lentivirus clone SC166-21 envelope glycoprotein (env) gene, partial cds
JF288277.1	Small ruminant lentivirus clone CPx223-36 envelope glycoprotein (env) gene, partial cds
JF288278.1	Small ruminant lentivirus clone CPx223-38 envelope glycoprotein (env) gene, partial cds
JF288279.1	Small ruminant lentivirus clone CPx223-91 envelope glycoprotein (env) gene, partial cds
JF288280.1	Small ruminant lentivirus clone CPx223-92 envelope glycoprotein (env) gene, partial cds
JF288281.1	Small ruminant lentivirus clone CPx223-93 envelope glycoprotein (env) gene, partial cds
JF288282.1	Small ruminant lentivirus clone CPx223-94 envelope glycoprotein (env) gene, partial cds
JF288283.1	Small ruminant lentivirus clone CPx223-95 envelope glycoprotein (env) gene, partial cds
JF288284.1	Small ruminant lentivirus clone CPx223-96 envelope glycoprotein (env) gene, partial cds
JF288285.1	Small ruminant lentivirus clone CPx223-103 envelope glycoprotein (env) gene, partial cds
JF288286.1	Small ruminant lentivirus clone CPx223-18 envelope glycoprotein (env) gene, partial cds
JF288287.1	Small ruminant lentivirus clone CPx223-22 envelope glycoprotein (env) gene, partial cds
JF288288.1	Small ruminant lentivirus clone CPx223-29 envelope glycoprotein (env) gene, partial cds
JF288289.1	Small ruminant lentivirus clone CPx223-30 envelope glycoprotein (env) gene, partial cds
JF288290.1	Small ruminant lentivirus clone L223-1 envelope glycoprotein (env) gene, partial cds
JF288291.1	Small ruminant lentivirus clone L223-4 envelope glycoprotein (env) gene, partial cds
JF288292.1	Small ruminant lentivirus clone L223-6 envelope glycoprotein (env) gene, partial cds
[truncated: 3,877 more rows]

## Sheet: P25-Genomes
Genome ID	Genome name
A15114.1	Visna virus RNA genome
AB818536.1	Visna/maedi virus gag gene for gag protein, complete cds, strain: Iwate
AM084207.1	Small ruminant lentivirus proviral partial gag gene, isolate D5_S4
AY454175.1	Small ruminant lentivirus isolate SNCR5560 gag protein gene, partial cds; and nonfunctional pol protein gene, partial sequence
AY454176.1	Small ruminant lentivirus isolate SNCR5561 gag protein and pol protein genes, partial cds
AY454189.1	Small ruminant lentivirus isolate SNCR5594 gag protein gene, partial cds; and nonfunctional pol protein gene, partial sequence
AY454208.1	Small ruminant lentivirus isolate SNCR5692 gag protein gene, partial cds; and nonfunctional pol protein gene, partial sequence
AY454210.1	Small ruminant lentivirus isolate SNCR5698 gag protein gene, partial cds; and nonfunctional pol protein gene, partial sequence
AY454225.1	Small ruminant lentivirus isolate SNCR5813 gag protein gene, partial cds; and nonfunctional pol protein gene, partial sequence
AY454228.1	Small ruminant lentivirus isolate SNCR5843 gag protein gene, partial cds; and nonfunctional pol protein gene, partial sequence
AY454231.1	Small ruminant lentivirus isolate SNCR6247 gag protein gene, partial cds; and nonfunctional pol protein gene, partial sequence
AY454232.1	Small ruminant lentivirus isolate SNCR6249 gag protein gene, partial cds; and nonfunctional pol protein gene, partial sequence
DQ084338.1	Ovine lentivirus isolate Ov6 p25 capsid protein (gag) gene, partial cds
DQ084343.1	Caprine lentivirus isolate C3 p25 capsid protein (gag) gene, partial cds
EU818772.1	Small ruminant lentivirus isolate S-1PE gag polyprotein (gag) gene, partial cds
FJ623120.1	Small ruminant lentivirus isolate 0016 gag polyprotein (gag) gene, partial cds
FJ623122.1	Small ruminant lentivirus isolate 4007 gag polyprotein (gag) gene, partial cds
FR694691.2	Small ruminant lentivirus proviral partial gag-pol gene for gag-pol polyprotein, isolate 32214.UM.06
FR694914.1	Small ruminant lentivirus proviral partial gag-pol gene for gag-pol polyprotein, intergenic region, isolate 10298/MA/09
GQ255381.1	Ovine progressive pneumonia virus isolate 18.1_(20AUG) gag protein (gag) gene, partial cds
GQ255382.1	Ovine progressive pneumonia virus isolate 18.1 gag protein (gag) gene, partial cds
GQ255384.1	Ovine progressive pneumonia virus isolate 18.3 gag protein (gag) gene, partial cds
GQ255385.1	Ovine progressive pneumonia virus isolate 18.4 gag protein (gag) gene, partial cds
GQ255386.1	Ovine progressive pneumonia virus isolate 27.1_(June) gag protein (gag) gene, partial cds
GQ255387.1	Ovine progressive pneumonia virus isolate 27.3 gag protein (gag) gene, partial cds
GQ255388.1	Ovine progressive pneumonia virus isolate 27.7 gag protein (gag) gene, partial cds
GQ255389.1	Ovine progressive pneumonia virus isolate 27.9 gag protein (gag) gene, partial cds
GQ255393.1	Ovine progressive pneumonia virus isolate 68.4 gag protein (gag) gene, partial cds
GQ255406.1	Ovine progressive pneumonia virus isolate 83.3 gag protein (gag) gene, partial cds
GQ255407.1	Ovine progressive pneumonia virus isolate 83.4 gag protein (gag) gene, partial cds
GQ255428.1	Ovine progressive pneumonia virus isolate 10.1 gag protein (gag) gene, partial cds
GQ255431.1	Ovine progressive pneumonia virus isolate 10.9 gag protein (gag) gene, partial cds
GQ381130.1	Caprine arthritis encephalitis virus strain Seui, complete genome
HQ848062.1	Visna/maedi virus isolate 697, complete genome
HQ864599.1	Visna/maedi virus isolate 160 gag polyprotein gene, partial cds
HQ864600.1	Visna/maedi virus isolate 160 gag polyprotein gene, partial cds
HQ864601.1	Visna/maedi virus isolate 166 gag polyprotein gene, partial cds
HQ864602.1	Visna/maedi virus isolate 292 gag polyprotein gene, partial cds
HQ864603.1	Visna/maedi virus isolate 292 gag polyprotein gene, partial cds
HQ864604.1	Visna/maedi virus isolate 336 gag polyprotein gene, partial cds
HQ864605.1	Visna/maedi virus isolate 358 gag polyprotein gene, partial cds
HQ864608.1	Visna/maedi virus isolate 698 gag polyprotein gene, partial cds
HQ910460.1	Small ruminant lentivirus isolate 6-11s matrix protein (gag) gene, partial cds
HQ910464.1	Small ruminant lentivirus isolate 6-16s matrix protein (gag) gene, partial cds
HQ910465.1	Small ruminant lentivirus isolate 6-17s matrix protein (gag) gene, partial cds
HQ910466.1	Small ruminant lentivirus isolate 2-8g matrix protein (gag) gene, partial cds
HQ910467.1	Small ruminant lentivirus isolate 2-15g matrix protein (gag) gene, partial cds
HQ910469.1	Small ruminant lentivirus isolate 2-33g matrix protein (gag) gene, partial cds
HQ910471.1	Small ruminant lentivirus isolate 2-97g matrix protein (gag) gene, partial cds
JF502417.1	Caprine arthritis encephalitis virus isolate Volterra, complete genome
JN184351.1	Small ruminant lentivirus isolate 72 gag protein (gag) gene, complete cds
JN184352.1	Small ruminant lentivirus isolate 160 gag protein (gag) gene, complete cds
JN184353.1	Small ruminant lentivirus isolate 166 gag protein (gag) gene, complete cds
JN184354.1	Small ruminant lentivirus isolate 292 gag protein (gag) gene, complete cds
JN184355.1	Small ruminant lentivirus isolate 333 gag protein (gag) gene, complete cds
JN184356.1	Small ruminant lentivirus isolate 336 gag protein (gag) gene, complete cds
JN184357.1	Small ruminant lentivirus isolate 358 gag protein (gag) gene, complete cds
JN184358.1	Small ruminant lentivirus isolate 368 gag protein (gag) gene, complete cds
JN184359.1	Small ruminant lentivirus isolate 698 gag protein (gag) gene, complete cds
JN184360.1	Small ruminant lentivirus isolate N-05/136 gag protein (gag) gene, complete cds
JN184361.1	Small ruminant lentivirus isolate N/146 gag protein (gag) gene, partial cds
JN184362.1	Small ruminant lentivirus isolate 78 gag protein (gag) gene, partial cds
JN184363.1	Small ruminant lentivirus isolate 2843ES gag protein (gag) gene, partial cds
JN184364.1	Small ruminant lentivirus isolate 5776 gag protein (gag) gene, partial cds
JN184365.1	Small ruminant lentivirus isolate 13504 gag protein (gag) gene, partial cds
JN184366.1	Small ruminant lentivirus isolate 971092 gag protein (gag) gene, partial cds
JN184367.1	Small ruminant lentivirus isolate 5485DP gag protein (gag) gene, partial cds
JN184368.1	Small ruminant lentivirus isolate 3714 gag protein (gag) gene, partial cds
JN184369.1	Small ruminant lentivirus isolate N-376a gag protein (gag) gene, partial cds
JN184370.1	Small ruminant lentivirus isolate N-378 gag protein (gag) gene, partial cds
JN184372.1	Small ruminant lentivirus isolate BL5761 gag protein (gag) gene, partial cds
JQ610910.1	Small ruminant lentivirus isolate 36-22s matrix protein (gag) gene, partial cds
JQ610922.1	Small ruminant lentivirus isolate 35-60s matrix protein (gag) gene, partial cds
JQ610940.1	Small ruminant lentivirus isolate 36-57s matrix protein (gag) gene, partial cds
JQ898280.1	Small ruminant lentivirus isolate H7 gag protein gene, partial cds
JQ898281.1	Small ruminant lentivirus isolate K4680 gag protein gene, partial cds
JQ898283.1	Small ruminant lentivirus isolate T16 gag protein gene, partial cds
JQ898285.1	Small ruminant lentivirus isolate H28 gag protein gene, partial cds
JX469609.1	Small ruminant lentivirus isolate 35-4s gag protein (gag) gene, partial cds; and nonfunctional pol protein gene, partial sequence
JX660694.1	Small ruminant lentivirus isolate 4007 gag protein (gag) gene, partial cds; and nonfunctional pol protein (pol) gene, partial sequence
JX982682.1	Small ruminant lentivirus isolate 36000 gag protein (gag) gene, partial cds
JX982683.1	Small ruminant lentivirus isolate 25106 gag protein (gag) gene, partial cds
JX982684.1	Small ruminant lentivirus isolate 36012 gag protein (gag) gene, partial cds
JX982685.1	Small ruminant lentivirus isolate 36011 VMV gag protein (gag) gene, partial cds
JX982686.1	Small ruminant lentivirus isolate 40486 gag protein (gag) gene, partial cds
JX982687.1	Small ruminant lentivirus isolate 36007 gag protein (gag) gene, partial cds
JX982688.1	Small ruminant lentivirus isolate 40478 gag protein (gag) gene, partial cds
KC155699.1	Visna/maedi virus isolate 9-3Ont gag protein (gag) gene, partial cds
KC155724.1	Visna/maedi virus isolate 11-12Ont gag protein (gag) gene, partial cds
KC155730.1	Visna/maedi virus isolate 11-24 gag protein (gag) gene, partial cds
KC155736.1	Visna/maedi virus isolate 11-32 gag protein (gag) gene, partial cds
KC155746.1	Visna/maedi virus isolate 11-48 gag protein (gag) gene, partial cds
KC155749.1	Visna/maedi virus isolate 1-6 gag protein (gag) gene, partial cds
KC155751.1	Visna/maedi virus isolate 1-8 gag protein (gag) gene, partial cds
KC155754.1	Visna/maedi virus isolate 1-17 gag protein (gag) gene, partial cds
KC155757.1	Visna/maedi virus isolate 1-21 gag protein (gag) gene, partial cds
KC155759.1	Visna/maedi virus isolate 1-32 gag protein (gag) gene, partial cds
KC155763.1	Visna/maedi virus isolate 3-7 gag protein (gag) gene, partial cds
KC155771.1	Visna/maedi virus isolate 3-24 gag protein (gag) gene, partial cds
KC155772.1	Visna/maedi virus isolate 3-25 gag protein (gag) gene, partial cds
KC155775.1	Visna/maedi virus isolate 3-29 gag protein (gag) gene, partial cds
KC155787.1	Visna/maedi virus isolate 5-9 gag protein (gag) gene, partial cds
KC155789.1	Visna/maedi virus isolate 6-2 gag protein (gag) gene, partial cds
KC155793.1	Visna/maedi virus isolate 6-6 gag protein (gag) gene, partial cds
KC155794.1	Visna/maedi virus isolate 6-8 gag protein (gag) gene, partial cds
KC155797.1	Visna/maedi virus isolate 6-11 gag protein (gag) gene, partial cds
KC155802.1	Visna/maedi virus isolate 6-17 gag protein (gag) gene, partial cds
KC155804.1	Visna/maedi virus isolate 6-19 gag protein (gag) gene, partial cds
KC155809.1	Visna/maedi virus isolate 7-10 gag protein (gag) gene, partial cds
KC197191.1	UNVERIFIED: Caprine arthritis encephalitis virus strain Goat 12-7 gag protein-like gene, partial sequence
KC560792.1	Small ruminant lentivirus strain 6612 gag polyprotein gene, partial cds
KF012001.1	Small ruminant lentivirus isolate 9703109C13 gag protein (gag) gene, partial cds
KF012006.1	Small ruminant lentivirus isolate 9716063C5 gag protein (gag) gene, partial cds
KF012013.1	Small ruminant lentivirus isolate 9812044C1 gag protein (gag) gene, partial cds
KF012019.1	Small ruminant lentivirus isolate 9814226C4 gag protein (gag) gene, partial cds
KF012047.1	Small ruminant lentivirus isolate 9435007C8 gag protein (gag) gene, partial cds
KF012048.1	Small ruminant lentivirus isolate 9635020C17 gag protein (gag) gene, partial cds
KF012082.1	Small ruminant lentivirus isolate 9610042C44 gag protein (gag) gene, partial cds
KF012083.1	Small ruminant lentivirus isolate 9610042C11 gag protein (gag) gene, partial cds
KF012084.1	Small ruminant lentivirus isolate 9610042C58 gag protein (gag) gene, partial cds
KF012091.1	Small ruminant lentivirus isolate 9824016C42 gag protein (gag) gene, partial cds
KF012123.1	Small ruminant lentivirus isolate 9703227C22 gag protein (gag) gene, partial cds
KF012126.1	Small ruminant lentivirus isolate 9412149C11 gag protein (gag) gene, partial cds
KF012143.1	Small ruminant lentivirus isolate 9716095C6 gag protein (gag) gene, partial cds
KF012187.1	Small ruminant lentivirus isolate 9414414C6 gag protein (gag) gene, partial cds
KF012188.1	Small ruminant lentivirus isolate 9414414C7 gag protein (gag) gene, partial cds
KF012190.1	Small ruminant lentivirus isolate 9512012C2 gag protein (gag) gene, partial cds
KF012216.1	Small ruminant lentivirus isolate 9906011C27 gag protein (gag) gene, partial cds
KF012234.1	Small ruminant lentivirus isolate 0014578C11 gag protein (gag) gene, partial cds
KF012241.1	Small ruminant lentivirus isolate 0016094C23 gag protein (gag) gene, partial cds
KF012263.1	Small ruminant lentivirus isolate 0106929C6 gag protein (gag) gene, partial cds
KF012279.1	Small ruminant lentivirus isolate 0117641C2 gag protein (gag) gene, partial cds
KF012280.1	Small ruminant lentivirus isolate 0117641C3 gag protein (gag) gene, partial cds
KF012306.1	Small ruminant lentivirus isolate 0212060C10 gag protein (gag) gene, partial cds
KF012318.1	Small ruminant lentivirus isolate 0216049C1 gag protein (gag) gene, partial cds
KF012353.1	Small ruminant lentivirus isolate 0335185C9 gag protein (gag) gene, partial cds
KF012360.1	Small ruminant lentivirus isolate 0117035C3 gag protein (gag) gene, partial cds
KF012383.1	Small ruminant lentivirus isolate 0570603C14 gag protein (gag) gene, partial cds
KF012476.1	Small ruminant lentivirus isolate 9535020C8 gag protein-like (gag) gene, partial sequence
KF012488.1	Small ruminant lentivirus isolate 9535023C2 gag protein-like (gag) gene, partial sequence
KF012517.1	Small ruminant lentivirus isolate 9735009C3 gag protein-like (gag) gene, partial sequence
KF012555.1	Small ruminant lentivirus isolate 9414414C1 gag protein-like (gag) gene, partial sequence
KF012591.1	Small ruminant lentivirus isolate 0117641C4 gag protein-like (gag) gene, partial sequence
KF012614.1	Small ruminant lentivirus isolate 0335185C11 gag protein-like (gag) gene, partial sequence
KF012616.1	Small ruminant lentivirus isolate 0570360C1 gag protein-like (gag) gene, partial sequence
KF861565.1	Small ruminant lentivirus strain 37P-SP/Br gag protein gene, partial cds
KF861569.1	Small ruminant lentivirus strain 6C-RN/09 gag protein gene, partial cds
KF861573.1	Visna/maedi virus strain 21G-MG/Br gag protein gene, partial cds
KJ641269.1	Small ruminant lentivirus strain 2-17 gag protein gene, partial cds
KJ641280.1	Small ruminant lentivirus strain 18-15 gag protein gene, partial cds
KJ641282.1	Small ruminant lentivirus strain 18-4 gag protein gene, partial cds
KJ641283.1	Small ruminant lentivirus strain 20-2 gag protein gene, partial cds
KJ641284.1	Small ruminant lentivirus strain 20-8 gag protein gene, partial cds
KJ641287.1	Small ruminant lentivirus strain 7-6 gag protein gene, partial cds
KJ641298.1	Small ruminant lentivirus strain 20-4 gag protein gene, partial cds
KJ641299.1	Small ruminant lentivirus strain 20-3 gag protein gene, partial cds
KJ641302.1	Small ruminant lentivirus strain 20-11 gag protein gene, partial cds
KJ641304.1	Small ruminant lentivirus strain 7-35 gag protein gene, partial cds
KJ641307.1	Small ruminant lentivirus strain 21-M7 gag protein gene, partial cds
KJ641396.1	Small ruminant lentivirus strain 20-2 gag protein and pol protein genes, partial cds
KP120539.1	Small ruminant lentivirus isolate 7028 gag protein (gag) gene, partial cds
KP876018.1	Caprine arthritis encephalitis virus isolate Caev-Arg_3 p-24 Protein (gag) gene, partial cds
KP876019.1	Caprine arthritis encephalitis virus isolate Caev-Arg_4 p-24 Protein (gag) gene, partial cds
KT453989.1	UNVERIFIED: Small ruminant lentivirus isolate s7385, complete genome
KT921320.1	Small ruminant lentivirus isolate sh301 gag polyprotein (gag) gene, partial cds
KU170754.1	Visna-maedi virus isolate sh98 gag polyprotein (gag) gene, partial cds
KU170755.1	Visna-maedi virus isolate sh99 gag polyprotein (gag) gene, partial cds
KU170756.1	Visna-maedi virus isolate g99 gag polyprotein (gag) gene, partial cds
KU170757.1	Visna-maedi virus isolate sh101 gag polyprotein (gag) gene, partial cds
KU170758.1	Visna-maedi virus isolate g216 gag polyprotein (gag) gene, partial cds
KU170763.1	Visna-maedi virus isolate sh298 gag polyprotein (gag) gene, partial cds
KU170764.1	Visna-maedi virus isolate sh343 gag polyprotein (gag) gene, partial cds
KY358788.1	Small ruminant lentivirus isolate USMARC-199906011-2, complete genome
KY865010.1	Small ruminant lentivirus isolate 6 gag protein (gag) gene, partial cds
KY865011.1	Small ruminant lentivirus isolate 5616 gag protein (gag) gene, partial cds
KY865015.1	Small ruminant lentivirus isolate 13 gag protein (gag) gene, partial cds
KY865016.1	Small ruminant lentivirus isolate 15 gag protein (gag) gene, partial cds
KY865017.1	Small ruminant lentivirus isolate 10 gag gene, partial sequence
KY865021.1	Small ruminant lentivirus isolate 1202 gag protein (gag) gene, partial cds
KY865030.1	Small ruminant lentivirus isolate 2 gag protein (gag) gene, partial cds
KY865031.1	Small ruminant lentivirus isolate 5 gag protein (gag) gene, partial cds
LR732728.1	Small ruminant lentivirus partial gag-pol gene for polyprotein, gag-pol polyprotein region, isolate 237_PI_2017
LR732741.1	Small ruminant lentivirus partial gag-pol gene for polyprotein, gag-pol polyprotein region, isolate 250_UM_2017
LR735208.1	Small ruminant lentivirus partial gag-pol gene for polyprotein, gag-pol polyprotein region, isolate 297_LZ_2018
LR735210.1	Small ruminant lentivirus partial gag-pol gene for polyprotein, gag-pol polyprotein region, isolate 300_UM_2018
LR735215.1	Small ruminant lentivirus partial gag-pol gene for polyprotein, gag-pol polyprotein region, isolate 309_PI_2018
LR735238.1	Small ruminant lentivirus partial gag-pol gene for polyprotein, gag-pol polyprotein region, isolate 332_BA_2019
LR735239.1	Small ruminant lentivirus partial gag-pol gene for polyprotein, gag-pol polyprotein region, isolate 333_BA_2019
LR735240.1	Small ruminant lentivirus partial gag-pol gene for polyprotein, gag-pol polyprotein region, isolate 334_BA_2019
M34193.1	Ovine lentivirus, complete genome
M80216.1	Jaagsiekte sheep retrovirus, complete genome
MG554403.1	Small ruminant lentivirus isolate SRLV002, complete genome
MG554406.1	Small ruminant lentivirus isolate SRLV005, complete genome
MG554408.1	Small ruminant lentivirus isolate SRLV007, complete genome
MH179147.1	Small ruminant lentivirus strain M5 gag protein (gag) gene, partial cds
MH179148.1	Small ruminant lentivirus strain M12 gag protein (gag) gene, partial cds
MH179149.1	Small ruminant lentivirus strain M15 gag protein (gag) gene, partial cds
MH179151.1	Small ruminant lentivirus strain M19 gag protein (gag) gene, partial cds
MH179152.1	Small ruminant lentivirus strain N17-44 gag protein (gag) gene, partial cds
MH179153.1	Small ruminant lentivirus strain N16-426 gag protein (gag) gene, partial cds
MH179155.1	Small ruminant lentivirus strain N09-387 gag protein (gag) gene, partial cds
MH179157.1	Small ruminant lentivirus strain Q7 gag protein (gag) gene, partial cds
MH179159.1	Small ruminant lentivirus strain Q10 gag protein (gag) gene, partial cds
MH374287.1	Small ruminant lentivirus isolate SRLV038, complete genome
MH374291.1	Small ruminant lentivirus isolate SRLV_VdA, complete genome
MH790876.1	Small ruminant lentivirus isolate 9179 gag protein (gag) gene, partial cds
MH790878.1	Small ruminant lentivirus isolate 0090 gag protein (gag) gene, partial cds
MK348326.1	Small ruminant lentivirus isolate 1561 clone 15 capsid protein (gag) gene, partial cds
MK348362.1	Small ruminant lentivirus isolate 1561 clone 11 capsid protein (gag) gene, partial cds
MK348388.1	Small ruminant lentivirus isolate 3085 clone 7 capsid protein (gag) gene, partial cds
MK348399.1	Small ruminant lentivirus isolate 3085 clone 12 capsid protein (gag) gene, partial cds
MK348401.1	Small ruminant lentivirus isolate 3085 clone 10 capsid protein (gag) gene, partial cds
MN233105.1	Small ruminant lentivirus strain German SRLV BY1 gag (gag) gene, partial cds
MN233114.1	Small ruminant lentivirus strain German SRLV SH1 gag (gag) gene, partial cds
MN233115.1	Small ruminant lentivirus strain German SRLV SH2 gag (gag) gene, partial cds
MN233123.1	Small ruminant lentivirus strain German SRLV SH10 gag (gag) gene, partial cds
MN233131.1	Small ruminant lentivirus strain German SRLV SH18 gag (gag) gene, partial cds
MN233133.1	Small ruminant lentivirus strain German SRLV SH20 gag (gag) gene, partial cds
MN233137.1	Small ruminant lentivirus strain German SRLV SH24 gag (gag) gene, partial cds
MN233142.1	Small ruminant lentivirus strain German SRLV SH29 gag (gag) gene, partial cds
MN233147.1	Small ruminant lentivirus strain German SRLV SH34 gag (gag) gene, partial cds
MN233151.1	Small ruminant lentivirus strain German SRLV SH38 gag (gag) gene, partial cds
MN784748.1	Small ruminant lentivirus isolate VB.7.7_Sheep.BEL gag protein (gag) and pol protein (pol) genes, partial cds
MP829723.1	Sequence 17 from Patent WO2020225150
MP829724.1	Sequence 18 from Patent WO2020225150
MP829725.1	Sequence 19 from Patent WO2020225150
MP829726.1	Sequence 20 from Patent WO2020225150
MP829727.1	Sequence 21 from Patent WO2020225150
MP829728.1	Sequence 22 from Patent WO2020225150
MP829741.1	Sequence 35 from Patent WO2020225150
MP829742.1	Sequence 36 from Patent WO2020225150
MP829743.1	Sequence 37 from Patent WO2020225150
MP829744.1	Sequence 38 from Patent WO2020225150
MP829745.1	Sequence 39 from Patent WO2020225150
MT559606.1	Small ruminant lentivirus isolate SRLV_MN04 gag gene, partial cds
MT702771.1	Small ruminant lentivirus isolate O194A-MEX gag protein (gag) gene, partial cds
MT702781.1	Small ruminant lentivirus isolate O22A-BCS gag protein (gag) gene, partial cds
MT993911.1	Small ruminant lentivirus isolate USMARC-199906011-2, complete genome
MT993912.1	Small ruminant lentivirus isolate USMARC-200106932-2, complete genome
MT993913.1	Small ruminant lentivirus isolate USMARC-200106929-2, complete genome
MT993915.1	Small ruminant lentivirus isolate USMARC-200335185-2, complete genome
MT993918.1	Small ruminant lentivirus isolate USMARC-199916193-r, complete genome
MZ313871.1	Visna-maedi virus isolate CMV-1, complete genome
NC_001494.1	Jaagsiekte sheep retrovirus, complete genome
OK149663.1	Small ruminant lentivirus isolate 5888PBL capsid (gag) gene, partial cds
OK325459.1	Small ruminant lentivirus strain 17382.13 gag polyprotein (gag) gene, partial cds
OK325482.1	Small ruminant lentivirus strain 27358.15 gag polyprotein (gag) gene, partial cds
OK325491.1	Small ruminant lentivirus strain 27358.35 gag polyprotein (gag) gene, partial cds
OK325495.1	Small ruminant lentivirus strain 27358.66 gag polyprotein (gag) gene, partial cds
OK325501.1	Small ruminant lentivirus strain 27621.6 gag polyprotein (gag) gene, partial cds
OK325555.1	Small ruminant lentivirus strain 33853.22 gag polyprotein (gag) gene, partial cds
OK325556.1	Small ruminant lentivirus strain 33853.51 gag polyprotein (gag) gene, partial cds
OL348025.1	Small ruminant lentivirus strain 8699 capsid (gag) gene, partial cds
OL348028.1	Small ruminant lentivirus strain 3535(2) capsid (gag) gene, partial cds
OL348055.1	Small ruminant lentivirus strain 4018 capsid (gag) gene, partial cds
OQ150755.1	Jaagsiekte sheep retrovirus isolate NM envelope glycoprotein gene, complete cds
OQ150756.1	Visna-maedi virus isolate NM gag protein gene, partial cds
S51392.1	gag...rev [maedi-visna-like virus EV1, Genomic RNA Complete, 6 genes, 9203 nt]
