# Supplementary material for: Amplicon sequencing with Oxford nanopore technologies as a diagnostic alternative for small ruminant lentiviruses in sheep
Source: Sci Rep. 2026 Jan 25;16:6212. doi: 10.1038/s41598-026-36989-y (PMC12905341; doi:10.1038/s41598-026-36989-y)
Supplement: Supplementary file 5 — Supplementary Material 5 [file 41598_2026_36989_MOESM5_ESM.xlsx]

## Sheet: RAMS_blood_samples
FLOW CELLS
Nanoplot metrics	Flow-Cell FAW55096 gagpol_1	Flow-Cell FAW56516 gagpol_1	Flow-Cell FAY08869 gagpol_2	Flow-Cell FAU98679 gagpol_2	Flow-Cell FAY75906 gagpol_2/22
number_of_reads	3336074	1049483	3162344	1948566	16649800
number_of_bases	960414055	278177274	1139307510	727778178	6448848843
median_read_length	222	219	315	341	287
mean_read_length	287.9	265.1	360.3	373.5	387.3
read_length_stdev	939.8	864.9	606	562.2	1259
read_length_n50	249	237	432	466	473
active_channels	490	231	506	440	508
mean_read_quality	12	12.4	14.8	14.3	15.3
median_read_quality	12	12.5	14.6	14.4	15.1
longest_read_(with_Q):1	1213741 (4.0)	389744 (3.4)	439419 (2.3)	439749 (3.6)	730540 (4.2)
longest_read_(with_Q):2	492310 (3.5)	357221 (5.0)	270408 (5.6)	324842 (3.4)	718792 (2.3)
longest_read_(with_Q):3	376090 (3.5)	262012 (3.4)	200684 (3.5)	292246 (3.7)	702609 (1.6)
longest_read_(with_Q):4	288624 (4.5)	208771 (5.1)	196108 (4.9)	215650 (3.9)	684294 (3.6)
longest_read_(with_Q):5	285469 (3.6)	198456 (3.3)	175512 (3.6)	212705 (2.5)	625996 (2.9)
highest_Q_read_(with_length):1	41.6 (215)	42.2 (216)	43.8 (200)	42.1 (177)	43.4 (189)
highest_Q_read_(with_length):2	41.6 (210)	42.2 (181)	43.8 (228)	41.1 (211)	43.3 (196)
highest_Q_read_(with_length):3	41.6 (183)	41.5 (209)	42.8 (187)	41.0 (220)	43.1 (309)
highest_Q_read_(with_length):4	41.6 (216)	41.1 (203)	42.5 (199)	40.7 (214)	43.0 (219)
highest_Q_read_(with_length):5	41.0 (197)	40.4 (224)	42.3 (183)	40.5 (192)	43.0 (191)
Reads >Q5:	3295005 (98.8%) 928.5Mb	1032742 (98.4%) 266.2Mb	3149207 (99.6%) 1125.7Mb	1928529 (99.0%) 716.6Mb	16189980 (97.2%) 6139.5Mb
Reads >Q7:	2866977 (85.9%) 798.3Mb	863099 (82.2%) 225.4Mb	3020778 (95.5%) 1077.9Mb	1826158 (93.7%) 683.6Mb	15336253 (92.1%) 5792.2Mb
Reads >Q10:	2362440 (70.8%) 665.4Mb	746757 (71.2%) 197.1Mb	2819969 (89.2%) 1018.4Mb	1688228 (86.6%) 639.5Mb	13919828 (83.6%) 5266.0Mb
Reads >Q12:	1673190 (50.2%) 484.8Mb	583331 (55.6%) 156.8Mb	2454857 (77.6%) 913.6Mb	1470122 (75.4%) 571.1Mb	12332408 (74.1%) 4740.4Mb
Reads >Q15:	619143 (18.6%) 171.0Mb	268973 (25.6%) 70.5Mb	1452343 (45.9%) 554.0Mb	826335 (42.4%) 319.3Mb	8456862 (50.8%) 3362.6Mb
Run time	20h 19min	21h 55min	5h 5min	5h 35min	95h 6min (2 reloads)
Initial pores	1192	1201	1425	681	1469
FLONGLES
Nanoplot metrics	Fongle ARC997 gagpol_2	Fongle ATA155 gagpol_2	Flongle ASU060 gagpol_2	Flongle ARB965 gagpol_2
number_of_reads	128610	104338	505886	62425
number_of_bases	37202833	53031504	177586303	20264951
median_read_length	291	348	351	335
mean_read_length	289.3	508.3	336	324.6
read_length_stdev	317.1	703.6	473	253.1
read_length_n50	346	535	361	371
active_channels	51	81	100	46
mean_read_quality	14.1	16.3	14.1	14.1
median_read_quality	14	16.4	14.2	14
longest_read_(with_Q):1	49140 (3.7)	95667 (1.5)	175273 (6.4)	25416 (6.1)
longest_read_(with_Q):2	30924 (3.0)	46308 (1.5)	112964 (3.6)	13680 (10.7)
longest_read_(with_Q):3	29381 (3.5)	45623 (4.0)	92866 (4.3)	12469 (5.3)
longest_read_(with_Q):4	25911 (5.6)	34433 (5.6)	88961 (5.6)	9525 (5.0)
longest_read_(with_Q):5	24421 (3.7)	30205 (1.4)	77875 (3.8)	6435 (9.4)
highest_Q_read_(with_length):1	36.2 (114)	40.7 (228)	38.6 (64)	37.0 (52)
highest_Q_read_(with_length):2	35.9 (84)	38.6 (291)	38.5 (185)	36.1 (88)
highest_Q_read_(with_length):3	34.9 (98)	38.3 (275)	37.3 (158)	35.5 (89)
highest_Q_read_(with_length):4	34.3 (50)	38.1 (365)	36.9 (89)	34.9 (222)
highest_Q_read_(with_length):5	33.8 (100)	38.0 (295)	36.8 (41)	33.6 (76)
Reads >Q5:	128237 (99.7%) 36.8Mb	103016 (98.7%) 52.2Mb	503945 (99.6%) 175.8Mb	62225 (99.7%) 20.2Mb
Reads >Q7:	125813 (97.8%) 36.1Mb	100530 (96.4%) 51.1Mb	489221 (96.7%) 169.7Mb	61309 (98.2%) 19.9Mb
Reads >Q10:	118045 (91.8%) 34.1Mb	94794 (90.9%) 48.3Mb	456169 (90.2%) 158.2Mb	58182 (93.2%) 19.0Mb
Reads >Q12:	101242 (78.7%) 29.3Mb	86692 (83.1%) 43.5Mb	407455 (80.5%) 141.8Mb	49509 (79.3%) 16.1Mb
Reads >Q15:	45614 (35.5%) 11.4Mb	64289 (61.6%) 30.7Mb	178023 (35.2%) 54.4Mb	21032 (33.7%) 5.7Mb
Run time	4h 23min	5h 10min	5h 13min	4h 27min
Initial pores	45	81	95	44

## Sheet: LungEXOPOL-bloodRams
Nanoplot metrics	Flow-Cell FAY31146 gagpol_2	Flongle ASC557 gagpol_2
number_of_reads	4647830	291364
number_of_bases	2758405934	78431299
median_read_length	503	215
mean_read_length	593.5	269.2
read_length_stdev	576.3	1278.7
read_length_n50	781	359
active_channels	359	82
mean_read_quality	14.3	13.6
median_read_quality	15	13.3
longest_read_(with_Q):1	502942 (6.9)	664036 (2.3)
longest_read_(with_Q):2	317355 (3.1)	109351 (4.2)
longest_read_(with_Q):3	284666 (8.3)	56822 (4.3)
longest_read_(with_Q):4	283008 (6.7)	45622 (3.6)
longest_read_(with_Q):5	184207 (4.2)	43190 (3.6)
highest_Q_read_(with_length):1	40.8 (313)	40.3 (50)
highest_Q_read_(with_length):2	40.7 (111)	38.5 (86)
highest_Q_read_(with_length):3	40.4 (153)	38.3 (89)
highest_Q_read_(with_length):4	40.3 (195)	38.1 (52)
highest_Q_read_(with_length):5	39.8 (204)	37.8 (98)
Reads >Q5:	4496469 (96.7%) 2690.9Mb	290400 (99.7%) 77.1Mb
Reads >Q7:	4035861 (86.8%) 2433.7Mb	280233 (96.2%) 73.7Mb
Reads >Q10:	3650737 (78.5%) 2219.9Mb	255687 (87.8%) 68.1Mb
Reads >Q12:	3301774 (71.0%) 2039.3Mb	199797 (68.6%) 56.2Mb
Reads >Q15:	2325622 (50.0%) 1480.1Mb	84196 (28.9%) 22.3Mb
Run time	48h 38min (1 reload)	6h 37min
Initial pores	250	78

## Sheet: RAMS_PBMCs_samples
Nanplot metrics	Flow-Cell FAZ57997 gagpol_2	Flow-Cell FBB18794 gagpol_2
Active channels	508.5	466
Mean read length	218.5	444.9
Mean read quality	14.1	14.5
Median read length	202	238
Median read quality	13.2	13.7
Number of reads	711246	421662
Read length N50	277	892
STDEV read length	123.7	2426.7
Total bases	155381074	187606005
Reads >Q5:	673,890 (94.7%) 148.4Mb	409,141 (97.0%) 173.7Mb
Reads >Q7:	626,875 (88.1%) 137.4Mb	391,406 (92.8%) 165.4Mb
Reads >Q10:	529,954 (74.5%) 116.2Mb	339,709 (80.6%) 144.1Mb
Reads >Q12:	427,119 (60.1%) 92.4Mb	275,354 (65.3%) 115.4Mb
Reads >Q15:	261,534 (36.8%) 51.8Mb	165,956 (39.4%) 63.5Mb
highest_Q_read_(with_length):1	50.0 (61)	50.0 (61)
highest_Q_read_(with_length):2	50.0 (61)	50.0 (61)
highest_Q_read_(with_length):3	50.0 (62)	50.0 (62)
highest_Q_read_(with_length):4	49.6 (63)	49.5 (62)
highest_Q_read_(with_length):5	47.0 (63)	47.0 (61)
longest_read_(with_Q):1	9,813 (3.5)	853,073 (3.3)
longest_read_(with_Q):2	5,838 (6.4)	794,669 (3.7)
longest_read_(with_Q):3	3,128 (11.1)	440,000 (4.3)
longest_read_(with_Q):4	2,957 (12.5)	390,365 (3.3)
longest_read_(with_Q):5	2,862 (12.2)	380,784 (3.1)
Run time	15h 13min (1 reload)	24h 23min (1 reload)
Initial pores	1527	543

## Sheet: RAMS_sperm_samples
Nanoplot metrics	Flow-Cell FAS63766 gagpol_1	Flow-Cell FAV81840 gagpol_1	Flow-Cell FAY63397 gagpol_2	Flow-Cell FAY61578 gagpol_2
number_of_reads	2419393	490637	3184270	1710776
number_of_bases	651798771	133299745	1589095104	818437034
median_read_length	216	223	343	336
mean_read_length	269.4	271.7	499	478.4
read_length_stdev	1112.4	538.6	704.4	3818.8
read_length_n50	232	247	641	494
active_channels	484	247	510	503
mean_read_quality	12	12.2	15.6	16.1
median_read_quality	11.9	12.1	15.5	16
longest_read_(with_Q):1	803290 (3.4)	224695 (4.5)	582863 (2.7)	1118443 (4.1)
longest_read_(with_Q):2	417975 (3.5)	101885 (2.8)	456973 (11.3)	1066783 (2.6)
longest_read_(with_Q):3	384191 (3.2)	93857 (3.5)	283096 (4.8)	958371 (3.3)
longest_read_(with_Q):4	284114 (3.4)	80392 (3.3)	279105 (3.8)	743294 (4.0)
longest_read_(with_Q):5	279833 (3.4)	74723 (5.0)	257339 (4.4)	737460 (3.2)
highest_Q_read_(with_length):1	43.0 (183)	40.2 (184)	43.1 (300)	43.1 (52)
highest_Q_read_(with_length):2	43.0 (191)	39.5 (185)	42.8 (168)	42.8 (193)
highest_Q_read_(with_length):3	42.6 (190)	39.0 (219)	42.8 (189)	42.8 (51)
highest_Q_read_(with_length):4	42.0 (258)	38.7 (190)	42.1 (189)	42.6 (174)
highest_Q_read_(with_length):5	41.6 (222)	38.5 (212)	42.1 (181)	42.5 (182)
Reads >Q5:	2382147 (98.5%) 615.0Mb	482339 (98.3%) 128.3Mb	3173466 (99.7%) 1578.7Mb	1702723 (99.5%) 781.3Mb
Reads >Q7:	1928078 (79.7%) 497.6Mb	417428 (85.1%) 112.3Mb	3087729 (97.0%) 1532.2Mb	1637667 (95.7%) 741.5Mb
Reads >Q10:	1544214 (63.8%) 404.3Mb	343168 (69.9%) 93.7Mb	2929625 (92.0%) 1459.3Mb	1543624 (90.2%) 662.6Mb
Reads >Q12:	1195887 (49.4%) 317.8Mb	250092 (51.0%) 69.3Mb	2743946 (86.2%) 1372.0Mb	1451886 (84.9%) 619.5Mb
Reads >Q15:	610554 (25.2%) 166.7Mb	110946 (22.6%) 29.8Mb	1856341 (58.3%) 854.9Mb	1057174 (61.8%) 395.1Mb
Run time	20h 15min	20h 10min	5h 7min	5h 13min
Initial pores	942	1124	1513	1444

## Sheet: RAMS_swabs_samples
Nanoplot metrics	Flow-Cell FAW56564 gagpol_1	Flow-Cell FAV81713 gagpol_1	Flow-Cell FAY42405 gagpol_2	Flow-Cell FAY61578 gagpol_2
number_of_reads	3531955	492948	2483390	1041448
number_of_bases	952403977	129704446	651313653	245650031
median_read_length	220	223	221	189
mean_read_length	269.7	263.1	262.3	235.9
read_length_stdev	822.5	534.7	386.5	1558.6
read_length_n50	241	244	342	322
active_channels	504	251	464	383
mean_read_quality	12.6	12	12.8	15.2
median_read_quality	12.5	11.9	13	14.9
longest_read_(with_Q):1	837795 (3.6)	161663 (6.5)	220911 (8.7)	630346 (5.2)
longest_read_(with_Q):2	444702 (3.8)	130967 (5.6)	90791 (6.3)	600436 (9.9)
longest_read_(with_Q):3	303825 (3.7)	104897 (5.8)	83335 (4.8)	418014 (7.9)
longest_read_(with_Q):4	293214 (3.7)	88583 (2.9)	74346 (1.3)	409773 (3.8)
longest_read_(with_Q):5	235445 (3.7)	83501 (3.0)	52771 (10.2)	376172 (6.2)
highest_Q_read_(with_length):1	43.1 (211)	40.3 (214)	42.9 (223)	44.5 (73)
highest_Q_read_(with_length):2	43.0 (186)	39.3 (122)	41.8 (63)	43.3 (55)
highest_Q_read_(with_length):3	42.7 (140)	38.8 (156)	41.7 (229)	42.9 (196)
highest_Q_read_(with_length):4	42.6 (164)	38.7 (252)	41.6 (229)	42.8 (200)
highest_Q_read_(with_length):5	41.9 (199)	38.0 (218)	40.7 (189)	42.5 (51)
Reads >Q5:	3495461 (99.0%) 922.3Mb	485039 (98.4%) 124.9Mb	2366039 (95.3%) 620.3Mb	1035953 (99.5%) 235.3Mb
Reads >Q7:	3084722 (87.3%) 809.9Mb	422196 (85.6%) 109.3Mb	1992072 (80.2%) 517.8Mb	983299 (94.4%) 218.3Mb
Reads >Q10:	2618170 (74.1%) 693.1Mb	343843 (69.8%) 90.0Mb	1726152 (69.5%) 449.2Mb	898876 (86.3%) 196.7Mb
Reads >Q12:	1972310 (55.8%) 533.5Mb	240125 (48.7%) 63.7Mb	1442740 (58.1%) 373.1Mb	793819 (76.2%) 177.4Mb
Reads >Q15:	851338 (24.1%) 243.9Mb	103741 (21.0%) 27.3Mb	846973 (34.1%) 219.3Mb	514742 (49.4%) 120.6Mb
Run time	20h 16min	20h 05min	28h 33min	7h 31min
Initial pores	1186	1008	943	252

## Sheet: RAMS_blood_samples_P25
Nanplot metrics	FAY32157 test-primers	FBB18794 test-primers	FBB18740 P-25 20f-2r primers	FBB18740 P-25 20f-2r primers	FBB21998 P-25 20f-2r primers
Active channels	381	498	510	417	447
Mean read length	1223.4	1276.4	1092.1	1095.9	1011.8
Mean read quality	11.3	15.2	16.6	14.2	15.5
Median read length	906	889	863	847	848
Median read quality	11.6	15.7	17.2	14.4	15.8
Number of reads	1960444	5104947	7784093	1935943	3055071
Read length N50	1292	1565	1141	1207	1016
STDEV read length	1167.1	1585.6	1381.4	1768.3	1255
Total bases	2398470750	6515958595	8500735335	2121683527	3091172754
Reads >Q5:	1832557 (93.5%) 2250.8Mb	5041313 (98.8%) 6389.5Mb	7687748 (98.8%) 8353.6Mb	1901364 (98.2%) 2074.7Mb	3024735 (99.0%) 3051.1Mb
Reads >Q7:	1552976 (79.2%) 1896.0Mb	4873658 (95.5%) 6115.0Mb	7529785 (96.7%) 8122.0Mb	1836754 (94.9%) 1959.3Mb	2914692 (95.4%) 2912.5Mb
Reads >Q10:	1233922 (62.9%) 1488.6Mb	4559683 (89.3%) 5636.4Mb	7210574 (92.6%) 7752.2Mb	1657869 (85.6%) 1708.1Mb	2742840 (89.8%) 2712.3Mb
Reads >Q12:	910324 (46.4%) 1057.8Mb	4102490 (80.4%) 4987.1Mb	6774474 (87.0%) 7221.7Mb	1391200 (71.9%) 1393.9Mb	2462660 (80.6%) 2402.2Mb
Reads >Q15:	406609 (20.7%) 441.5Mb	2898555 (56.8%) 3323.4Mb	5456728 (70.1%) 5574.7Mb	849079 (43.9%) 814.6Mb	1767569 (57.9%) 1651.8Mb
highest_Q_read_(with_length):1	42.5 (95)	46.5 (4)	50.0 (62)	43.1 (144)	45.4 (68)
highest_Q_read_(with_length):2	40.2 (95)	46.1 (64)	50.0 (61)	42.9 (63)	45.1 (65)
highest_Q_read_(with_length):3	40.1 (96)	45.9 (62)	45.8 (66)	42.2 (107)	45.0 (61)
highest_Q_read_(with_length):4	39.6 (139)	44.3 (72)	45.4 (65)	42.2 (138)	45.0 (65)
highest_Q_read_(with_length):5	39.2 (206)	44.2 (78)	45.2 (62)	41.9 (139)	44.7 (80)
longest_read_(with_Q):1	433326 (3.9)	503935 (2.9)	978596 (3.3)	376154 (3.5)	581228 (3.4)
longest_read_(with_Q):2	201852 (2.7)	481695 (2.9)	513716 (3.1)	266423 (4.0)	295245 (5.5)
longest_read_(with_Q):3	175317 (3.1)	436515 (4.7)	465608 (4.8)	197944 (3.5)	262730 (5.1)
longest_read_(with_Q):4	168297 (3.3)	412781 (2.8)	435136 (2.9)	175797 (4.7)	254781 (5.4)
longest_read_(with_Q):5	157401 (3.2)	393233 (3.1)	431993 (4.0)	153610 (7.5)	236043 (23.8)
Run time	23h 16min	21h 42min	23h 49min	43h 29min	19h 17min
Initial pores	171	1302	1404	265	457

## Sheet: RAMS_blood_HERD2_VQ
Nanoplot metrics	FBC34199 blood gagpol_2+P25/22
number_of_reads	13670888
number_of_bases	7946287993
median_read_length	398
mean_read_length	581.3
read_length_stdev	990.5
read_length_n50	747
active_channels	510
mean_read_quality	17.6
median_read_quality	17.9
longest_read_(with_Q):1	823009 (2.8)
longest_read_(with_Q):2	788853 (18.8)
longest_read_(with_Q):3	742302 (6.3)
longest_read_(with_Q):4	711511 (5.0)
longest_read_(with_Q):5	613730 (3.8)
highest_Q_read_(with_length):1	50.0 (61)
highest_Q_read_(with_length):2	50.0 (61)
highest_Q_read_(with_length):3	50.0 (61)
highest_Q_read_(with_length):4	50.0 (61)
highest_Q_read_(with_length):5	50.0 (61)
Reads >Q5:	13606649 (99.5%) 7866.1Mb
Reads >Q7:	13423289 (98.2%) 7739.6Mb
Reads >Q10:	12965798 (94.8%) 7499.8Mb
Reads >Q12:	12329909 (90.2%) 7082.1Mb
Reads >Q15:	10218480 (74.7%) 5716.1Mb
Run time	18h54min
Initial pores	1516
