# Supplementary material for: Amplicon sequencing with Oxford nanopore technologies as a diagnostic alternative for small ruminant lentiviruses in sheep
Source: Sci Rep. 2026 Jan 25;16:6212. doi: 10.1038/s41598-026-36989-y (PMC12905341; doi:10.1038/s41598-026-36989-y)
Supplement: Supplementary file 6 — Supplementary Material 6 [file 41598_2026_36989_MOESM6_ESM.xlsx]

## Sheet: Flows BLOOD GAGPOL_1 and 2
Results of Flow Cell Nanopore sequencing of GAGPOL_1 and GAGPOL_2 amplicons of DNA from 22 rams blood samples. nPR, number of passed reads (Q≥10); nHIT, number of reads successfully assigned to a SRLV genomes; nRQT, number of reads mapped above quality thresholds.
		nPR	nHIT	nRQT	ID Genome	gene	nPR	nHIT	nRQT	ID Genome	gene
Ram_ID	ELISA	FAW55096 GAGPOL_1					FAY08869 GAGPOL_2
Ram1	+	143080	4	0			218587	113	60	HQ848062.1	gag
Ram2	-	287564	46	11	HQ848062.1	gag	360573	13	0
Ram3	+	109504	31	14	HQ848062.1	gag	167229	17	5	HQ848062.1	pol
Ram4	+	215220	9	0			284655	73	25	HQ848062.1	gag
Ram5	-	226324	3734	1648	FJ195346.1 HQ848062.1 MH374288.1	gag gag gag	176566	553	217	FJ195346.1 HQ848062.1	gag gag/pol¯
Ram6	+	518158	76291	26402	HQ848062.1	gag/pol¯	174299	3662	660	AY454175.1 FJ195346.1 HQ848062.1 JX469608.1	pol gag gag/pol gag
Ram7	-	115000	142	32	HQ848062.1	gag	231919	14	11	HQ848062.1	gag
Ram8	+	116845	1640	451	HQ848062.1	gag	184900	91	31	HQ848062.1	gag/pol¯
Ram9	+	81394	244	71	HQ848062.1	gag	173048	472	183	AY454175.1 HQ848062.1	pol gag/pol
Ram10	-	78289	10	0			174606	1	0
Ram11	-	93006	6	0			174963	57	24	HQ848062.1 MT993912.1	gag/pol ¯ pol
white		78880	0	0			110784	0	0
unclass		302176	8709				387840	620
TOTAL		2362440					2819969
Ram_ID	ELISA	FAW56516 GAGPOL_1					FAU98679 GAGPOL_2
Ram12	+	85716	430	102	HQ848062.1	gag	121571	113	41	AY454175.1 HQ848062.1	gag gag
Ram13	-	37899	404	131	FJ195346.1 HQ848062.1	gag gag	131787	101	42	HQ848062.1	gag/pol¯
Ram14	+	47257	422	125	HQ848062.1	gag	89835	5	2	HQ848062.1	gag
Ram15	-	47099	0	0			117291	14	4	HQ848062.1	gag
Ram17	-	66887	157	58	HQ848062.1	gag	182607	1	0
Ram18	+	71295	93	25	HQ848062.1	gag	187837	0	0
Ram19	+	37765	1	0			135812	10	3	HQ848062.1	gag
Ram20	-	81649	0	0			113858	51	36	HQ848062.1	gag
Ram21	-	32934	0	0			133936	0	0
Ram22	-	28259	0	0			103620	44	8	HQ848062.1	gag
Ram23	-	46968	1	0			116864	2	0
white		32897	0	0			66369	0	0
unclass		130132	193				186841	63
TOTAL		746757					1688228

## Sheet: FAY75906 blood 22Rams GAGPOL_2
Results of Flow Cell Nanopore sequencing of GAGPOL_2 amplicons of DNA from 22 rams blood samples. nPR, number of passed reads (Q≥10); nHIT, number of reads successfully assigned to a SRLV genomes; nRQT, number of reads mapped above quality thresholds.
		FAY75906 GAGPOL_2/22 samples
Ram_ID	ELISA	nPR	nHIT	nRQT	ID genomes	genes
Ram1	+	199940	10	8	HQ848062.1	gag
Ram3	+	41319	0	0
Ram4	+	294506	1240	701	FJ195346.1 HQ848062.1	gag gag/pol
Ram6	+	302364	8819	2597	HQ848062.1 MT993918.1 JX469608.1	gag/pol pol gag
Ram8	+	157303	17	11	HQ848062.1	gag
Ram9	+	108946	27	11	HQ848062.1	pol
Ram12	+	47624	88	32	AY454175.1 HQ848062.1	pol gag
Ram14	+	191457	113	50	AY454175.1 HQ848062.1	pol gag
Ram18	+	95677	1	0
Ram19	+	439091	61	48	HQ848062.1	gag
Ram2	-	405452	0	0
Ram5	-	314536	7	1	HQ848062.1	gag
Ram7	-	76125	0	0
Ram10	-	114386	1	0
Ram11	-	70963	0	0
Ram13	-	402684	1278	838	HQ848062.1	gag/pol
Ram15	-	126912	4	1	HQ848062.1	gag
Ram17	-	27949	3	2	HQ848062.1	gag
Ram20	-	637602	2	0
Ram21	-	208235	0	0
Ram22	-	168878	0	0
Ram23	-	347227	1	0
white		90699	0	0
unclass		9049953	33656
TOTAL		13919828

## Sheet: RESULTS Flongles blood
Results of Flongles Nanopore sequencing of GAGPOL_2 amplicons of DNA from blood samples of some rams. nPR, number of passed reads (Q≥10); nHIT, number of reads successfully assigned to a SRVL genome; nRQT, number of reads above quality thresholds.
	nPR	nHIT	nRQT	nPR	nHIT	nRQT	nPR	nHIT	nRQT	nPR	nHIT	nRQT
Ram_ID	ARC997 GAGPOL_2			ATA155 GAGPOL_2			ASU060 GAGPOL_2			ARB965 GAGPOL_2
Ram_2							39346	2	0
Ram_3										1637	0	0
Ram_4				5551	32	20
Ram_5	15568	87	14	4005	1	0				3045	22	1
Ram_6	13713	437	58	3134	162	46				3792	190	27
Ram_7				1554	0	0
Ram_10										3910	0	0
Ram_12										10486	16	4
Ram_15										8523	0	0
Ram_17							51442	2	0
Ram_18							67408	0	0
Ram_19							33197	0	0
Ram_20							26284	11	3
Ram_21	32049	0	0							11204	0	0
Ram_22							26206	15	2
Ram_23	30663	0	0							4082	0	0
white	10000	0	0	202	0	0	30186	0	0	4000	0	0
unclass	16052	43		80348	425		182100	60		7490	13
TOTAL	118045			94794			456169			58169
Results of SRLV sequencing across Flongles for GAGPOL_2 amplicons of DNA from blood samples of some rams, and target genomes. + = positive diagnosis; - negative diagnosis.
Ram_ID	ELISA	ARC997	ATA155	ASU060	ARB965
Ram_2	-
Ram_3	+
Ram_4	+		FJ195346.1/gag
			HQ848062.1/gag
Ram_5	-	HQ848062.1/gag			HQ848062.1/gag
Ram_6	+	HQ848062.1/gag-pol	HQ848062.1/gag-pol MT993918.1/pol		HQ848062.1/gag-pol
Ram_7	-
Ram_10	-
Ram_12	+				AY454175.1/pol
					HQ848062.1/gag
Ram_15	-
Ram_17	-
Ram_18	+
Ram_19	+
Ram_20	-			HQ848062.1/gag
Ram_21	-
Ram_22	-			JN184353.1/gag
Ram_23	-

## Sheet: RESULTS PBMCs
Results of Flow Cells Nanopore sequencing of GAGPOL_2 amplicons of DNA from PBMCs samples from 15 rams. nPR, number of passed reads (Q≥10); nHRQT, number of reads above quality thresholds successfully assigned to a SRVL genome.
	nPR	nHRQT	nPR	nHRQT
Ram_ID	FAZ57997 GAGPOL_2		FBB18794 GAGPOL_2
Ram_2	8381	0	4940	0
Ram_3	10505	0	5943	0
Ram_4	11217	0	6260	0
Ram_5	15382	13	9363	18
Ram_6	9935	41	5436	25
Ram_7	5319	0	3269	0
Ram_9	9824	1	5838	0
Ram_10	12270	0	7618	0
Ram_11	8733	0	5000	0
Ram_12	14334	1	8107	1
Ram_14	12098	1	6946	2
Ram_15	13680	0	7713	0
Ram_17	10564	0	6084	0
Ram_19	9044	1	5128	1
Ram_23	9910	0	5383	0
white	29380	0	17056	0
unclass	379782	40	252832	30
TOTAL	570358	96	362916
Results of SRLV diagnoses by Flow Cells Nanopore sequencing of GAGPOL_2 amplicons of DNA from white series cells samples from 15 rams and target genomes and genes. + = positive diagnosis; - negative diagnosis.
RAM_ID	ELISA	FAZ57997 GAGPOL_2	Genome ID	genes	FBB18794 GAGPOL_2	Genome ID	genes
Ram_2	-	-			-
Ram_3	+	-			-
Ram_4	+	-			-
Ram_5	-	+	HQ848062.1	gag	+	HQ848062.1 JN184359.1	gag gag
Ram_6	+	+	HQ848062.1	gag	+	HQ848062.1 AF479638.1	gag gag
Ram_7	-	-			-
Ram_9	-	+	AY454175.1	pol	-
Ram_10	+	-			-
Ram_11	-	-			-
Ram_12	-	+	HQ848062.1	gag	+	JN184372.1	gag
Ram_14	+	+	JN184359.1	gag	+	HQ848062.1 JN184359.1	gag gag
Ram_15	+	-			-
Ram_17	-	-			-
Ram_19	-	+	HQ848062.1	gag	+	HQ848062.1	gag
Ram_23	-	-			-
AF479638.1 = Ovine lentivirus strain P1OLV, complete genome AY454175.1 = Small ruminant lentivirus isolate SNCR5560 gag protein gene HQ848062.1 = Visna/maedi virus isolate 697, complete genome JN184359.1 = Small ruminant lentivirus isolate 698 gag protein (gag) gene, complete cds JN184372.1 = Small ruminant lentivirus isolate BL5761 gag protein (gag) gene, partial cds

## Sheet: RESULTS Sperm
Summary of Nanopore sequencing results from GAGPOL_1 and GAGPOL_2 amplicons of sperm DNA from the 22 rams included in this study. nPR, number of passed reads (Q≥10); nHIT, number of reads successfully assigned to a SRVL genome; nRQT, number of reads above quality thresholds. ELISA, + = positive diagnosis; - negative diagnosis.
		nPR	nHIT	nRQT	Genome ID/gene	nPR	nHIT	nRQT	Genome ID/gene
Ram_ID	ELISA	FAS63766 GAGPOL_1				FAY63397 GAGPOL_2
Ram_1	+	205493	0	0		36730	0	0
Ram_2	-	139097	0	0		60614	1	0
Ram_3	+	113184	1	0		47304	0	0
Ram_4	+	82553	0	0		190024	0	0
Ram_5	-	75504	1	0		206785	0	0
Ram_6	+	200039	0	0		266006	0	0
Ram_7	-	110072	0	0		96192	0	0
Ram_8	+	116844	0	0		117524	0	0
Ram_9	+	130184	0	0		88300	0	0
Ram_10	-	99667	0	0		41841	0	0
Ram_11	-	97869	156	43	FJ195346.1/gag	45830	828	637	FJ195346.1/gag MH374288.1/gag
white		60115	0	0		6064	0	0
unclass		113593	10			1726411	666
TOTAL		1544214				2929625
Ram_ID	ELISA	FAV81840 GAGPOL_1				FAY61578 GAGPOL_2
Ram_12	+	40000	0	0		87711	0	0
Ram_13	-	50000	0	0		27633	0	0
Ram_14	+	25000	0	0		41924	0	0
Ram_15	-	35000	70	28	FJ195346.1/gag	47930	11	7	FJ195346.1/gag
Ram_17	-	30000	1	0		146061	0	0
Ram_18	+	15000	0	0		93958	1	0
Ram_19	+	15000	0	0		39289	0	0
Ram_20	-	30000	0	0		38395	0	0
Ram_21	-	10000	0	0		183048	2	0
Ram_22	-	10000	0	0		58326	0	0
Ram_23	-	15000	0	0		82309	0	0
white		10000	0	0		12923	0	0
unclass		58168	2			684117	19
TOTAL		343168				1543624
FJ195346.1 = Caprine arthritis encephalitis virus Ov496, complete genome MH374288.1 = Small ruminant lentivirus isolate SRLV042, complete genome

## Sheet: RESULTS Swabs
Summary of Nanopore sequencing results from GAGPOL_1 and GAGPOL_2 amplicons of nasal mucosa DNA from the 22 rams included in this study. nPR, number of passed reads (Q≥10); nHIT, number of reads successfully assigned to a SRVL genome; nRQT, number of reads above quality thresholds. ELISA, + = positive diagnosis; - negative diagnosis.
		nPR	nHIT	nRQT	Genome ID/gene	nPR	nHIT	nRQT	Genome ID/gene
Ram_ID	ELISA	FAW56564 GAGPOL_1				FAY42405 GAGPOL_2
Ram_1	+	128695	2	0		56516	5	5	HQ848062.1/gag
Ram_2	-	418593	1	0		106620	0	0
Ram_3	+	90443	1	0		31791	0	0
Ram_4	+	117712	1	0		39301	21	18	FJ195346.1/gag
Ram_5	-	317929	0	0		73023	1	1	HQ848062.1/gag
Ram_6	+	464189	1253	296	FJ195346.1/gag HQ848062.1/gag	124013	40	0
Ram_7	-	267911	2	0		37298	0	0
Ram_8	+	122873	0	0		37923	5	0
Ram_9	+	114819	1	0		199613	1	0
Ram_10	-	73628	1	0		37121	0	0
Ram_11	-	152805	1	0		33970	0	0
white		139638	0	0		63979	0	0
unclass		208935	99			884984	101
TOTAL		2618170				1726152
Ram_ID		FAV81713 GAGPOL_1				FAY61578 GAGPOL_2
Ram_12	+	20000	0	0		27246	0	0
Ram_13	-	15000	0	0		11204	0	0
Ram_14	+	15000	0	0		45790	0	0
Ram_15	-	35000	0	0		39003	0	0
Ram_17	-	0	0	0		20049	0	0
Ram_18	+	25000	0	0		30077	0	0
Ram_19	+	20000	0	0		51835	0	0
Ram_20	-	30000	0	0		29307	0	0
Ram_21	-	25000	0	0		68767	0	0
Ram_22	-	25000	0	0		52416	0	0
Ram_23	-	20000	0	0		35630	5	4	FJ195346.1/gag
white		50000	0	0		41636	0	0
unclass		63843	7			445916	4
TOTAL		343843				898876
FJ195346.1 = Caprine arthritis encephalitis virus Ov496, complete genome HQ848062.1 = Visna/maedi virus isolate 697, complete genome

## Sheet: RESULTS Herd2_VQ_blood
Barcode	ID Ram	ELISA test	Nanopore diagnosis	ID genome	Genome name	Total Reads Q≥15	Mapped reads
BC3	Ram3_VQ	negative	negative			342608	0
BC4	Ram4_VQ	negative	negative			352493	0
BC5	Ram5_VQ	negative	negative			469237	0
BC6	Ram6_VQ	negative	negative			303688	0
BC7	Ram7_VQ	negative	positive	HQ848062.1/AF479638.1	Visna/maedi virus isolate 697, complete genome/Ovine lentivirus strain P1OLV, complete genome	488509	2
BC8	Ram8_VQ	negative	negative			693712	0
BC9	Ram9_VQ	negative	positive	JN184368.1/HQ848062.1	Small ruminant lentivirus isolate 3714 gag protein (gag) gene, partial cds/Visna/maedi virus isolate 697, complete genome	329324	22
BC10	Ram10_VQ	negative	positive	JN184351.1/HQ848062.1	Small ruminant lentivirus isolate 72 gag protein (gag) gene, complete cds/Visna/maedi virus isolate 697, complete genome	360249	70
BC11	Ram11_VQ	negative	negative			358559	0
BC13	Ram13_VQ	negative	positive	FJ195346.1/HQ848062.1/AF479638.1	Caprine arthritis encephalitis virus Ov496, complete genome/Visna maedi virus isolate 697, complete genome/Ovine lentivirus strain P1OLV, complete genome	442846	26
BC14	Ram14_VQ	negative	negative			493740	0
BC15	Ram15_VQ	negative	positive	HQ848062.1	Visna/maedi virus isolate 697, complete genome	563063	14
BC16	Ram16_VQ	negative	positive	HQ848062.1/JN184368.1	Visna/maedi virus isolate 697, complete genome/Small ruminant lentivirus isolate 3714 gag protein (gag) gene, partial cds	462618	19
BC17	Ram17_VQ	negative	positive	HQ848062.1/JN184368.1	Visna/maedi virus isolate 697, complete genome/Small ruminant lentivirus isolate 3714 gag protein (gag) gene, partial cds	290644	31
BC18	Ram18_VQ	negative	negative			284245	0
BC19	Ram19_VQ	negative	negative			207858	0
BC20	Ram20_VQ	negative	negative			320937	0
BC22	Ram22_VQ	negative	positive	HQ848062.1/JN184359.1	Visna/maedi virus isolate 697, complete genome/Small ruminant lentivirus isolate 698 gag protein (gag) gene, complete cds	749003	19
BC24	white		negative			294517	0
Unclass						5958340
					18 Elisa negative/8 Nanopore positive 44.4% ELISA false negative
