# Supplementary material for: Amplicon sequencing with Oxford nanopore technologies as a diagnostic alternative for small ruminant lentiviruses in sheep
Source: Sci Rep. 2026 Jan 25;16:6212. doi: 10.1038/s41598-026-36989-y (PMC12905341; doi:10.1038/s41598-026-36989-y)
Supplement: Supplementary file 7 — Supplementary Material 7 [file 41598_2026_36989_MOESM7_ESM.xlsx]

## Sheet: PROT_variants_HQ808462.1
		Position	1	2	3	4	5	6	7	18	21	54	55	68	84	90	93	97	109	112	118	120	121	122	123	124	127	130	138	140	141	142	157	162	163	164	165	166	167	168	169	170
	ELISA	HQ848062.1	M	A	K	Q	G	S	K	A	A	K	A	G	A	M	L	Q	R	L	L	E	T	E	E	E	K	E	R	R	E	A	A	V	F	Q	Q	L	Q	T	V	A
	-	Ram02	.	.	.	.	.	.	.	.	.	.	.	.	.	.	.	.	.	.	.	.	.	.	.	.	.	.	.	.	.	.	.	.	.	.	.	.	.	.	.	.
	-	Ram05	.	.	.	.	.	.	.	.	.	.	T	E	D	.	.	.	.	V	.	?	?	K	.	.	.	.	K	.	.	V	P	I	.	.	.	.	.	.	.	.
	-	Ram07	.	.	.	.	.	.	R	.	.	.	T	D	.	L	.	.	Q	I	.	.	I	.	.	K	E	.	K	K	G	V	.	.	.	.	.	.	.	.	.	.
	-	Ram11	.	.	.	.	.	.	.	V	.	.	P	.	.	.	.	.	.	.	.	.	A	.	.	.	.	.	K	.	.	V	.	.	.	.	.	.	.	.	.	.
	-	Ram13	.	.	.	.	.	.	.	.	.	.	T	D	.	.	V	.	Q	I	.	.	I	.	.	G	.	.	K	K	G	V	P	I	.	.	.	.	.	.	.	.
	-	Ram15	.	.	.	.	.	.	.	.	.	.	.	.	.	.	.	.	.	.	.	.	.	.	.	.	.	.	.	.	.	.	.	.	.	.	.	.	.	.	.	.
	-	Ram17	.	.	.	.	.	.	.	.	.	.	T	E	D	.	.	.	.	V	.	G	E	.	A	.	.	.	K	.	.	V	P	I	.	.	.	.	.	.	.	.
	-	Ram20	.	.	.	.	.	.	.	.	.	.	.	.	.	.	.	.	.	.	.	.	.	.	.	.	.	.	.	.	.	.	.	.	.	.	.	.	.	.	.	.
	-	Ram22	.	.	.	.	.	.	.	.	.	.	.	.	.	.	.	.	.	.	.	.	.	.	.	.	.	.	.	.	.	.	.	.	.	.	.	.	.	.	.	.
	+	Ram01	.	.	.	.	.	.	.	.	D	.	T	E	D	.	.	L	.	M	I	G	?	K	.	.	.	A	K	.	.	V	P	I	.	.	.	.	.	.	.	.
	+	Ram03	.	.	.	.	.	.	.	.	.	.	.	.	.	.	.	.	.	.	.	.	.	.	.	.	.	.	.	.	.	.	.	.	.	.	.	.	.	.	.	.
	+	Ram04	.	.	.	.	.	.	.	.	.	.	V	D	.	.	.	.	K	I	.	.	.	.	.	.	.	.	K	K	Q	V	P	.	.	.	.	.	.	.	.	.
	+	Ram06	.	.	.	.	.	.	.	.	D	R	T	E	D	.	.	L	.	M	I	G	R	K	.	.	.	A	K	.	.	V	P	I	.	.	.	.	.	.	.	.
	+	Ram08	.	.	.	.	.	.	.	.	D	R	T	E	D	.	.	L	.	M	I	.	R	K	.	.	.	A	K	.	.	V	P	I	.	.	.	.	.	.	.	.
	+	Ram09	.	.	.	.	.	.	.	V	.	R	L	.	.	.	.	.	.	.	.	.	A	.	.	.	.	.	K	.	.	V	.	.	.	.	.	.	.	.	.	.
	+	Ram12	.	.	.	.	.	.	.	.	D	R	T	E	D	.	.	L	.	M	I	G	R	K	.	.	.	A	K	.	.	V	P	I	.	.	.	.	.	.	.	.
	+	Ram14	.	.	.	.	.	.	.	.	.	.	T	E	D	.	.	.	.	V	.	.	?	.	A	.	.	.	K	.	.	V	P	I	.	.	.	.	.	.	.	.
	+	Ram18	.	.	.	.	.	.	.	.	D	R	T	E	D	.	.	L	.	M	I	G	?	K	.	.	.	A	K	.	.	V	P	I	.	.	.	.	.	.	.	.
	+	Ram19	.	.	.	.	.	.	.	.	.	.	.	.	.	.	.	.	.	.	.	.	.	.	.	.	.	.	.	.	.	.	.	.	.	.	.	.	.	.	.	.

## Sheet: PROT_variants_JN184351.1 72
		Position	1	2	3	4	5	6	7	18	21	54	63	68	79	80	84	90	93	94	97	109	112	118	120	121	122	123	124	127	130	138	140	141	157	162	184	196	261	268	277	279	286	293	296	341	375	376	378
	ELISA	JN184351.1	M	A	K	Q	G	S	R	V	A	K	M	G	S	R	A	M	I	I	Q	R	I	L	E	A	E	E	E	K	E	R	R	E	A	V	M	I	I	N	S	R	V	S	D	Q	E	R	N
	-	Ram05	.	.	.	.	.	.	.	.	.	.	.	.	.	.	.	.	.	.	.	.	.	.	.	.	.	.	.	.	.	.	.	.	.	.	.	.	.	.	.	.	.	.	.	.	.	.	.
	-	Ram07	.	.	.	.	.	.	.	A	.	.	.	D	.	K	.	L	L	M	.	Q	.	.	.	I	.	.	K	E	.	K	K	?	.	.	.	.	.	.	.	.	.	.	E	T	.	K	.
	-	Ram15	.	.	.	.	.	.	.	.	.	.	.	.	.	.	.	.	.	.	.	.	.	.	.	.	.	.	.	.	.	.	.	.	.	.	.	.	.	.	.	.	.	.	.	.	.	.	.
	-	Ram17	.	.	.	.	.	.	.	A	.	.	.	E	.	K	D	.	L	M	.	.	V	.	G	E	K	A	.	.	.	K	.	.	P	I	.	L	L	.	A	.	I	N	.	T	.	K	I
	+	Ram01	.	.	.	.	.	.	.	A	D	.	.	E	.	K	D	.	L	M	L	.	M	I	?	E	.	.	.	.	A	K	.	.	P	I	.	L	.	.	.	K	.	N	.	T	.	K	I
	+	Ram06	.	.	.	.	.	.	.	A	D	R	.	E	.	K	D	.	L	M	L	.	M	I	G	E	K	.	.	.	A	K	.	.	P	I	.	L	.	.	.	K	.	N	.	T	.	K	I
	+	Ram08	.	.	.	.	.	.	.	A	D	R	.	E	.	K	D	.	L	M	L	.	M	I	G	E	K	.	.	.	A	K	.	.	P	I	.	L	.	.	.	K	.	N	.	T	.	.	.
	+	Ram12	.	.	.	.	.	.	.	.	.	.	.	.	.	.	.	.	.	.	.	.	.	.	.	.	.	.	.	.	.	.	.	.	.	.	.	.	.	.	.	.	.	.	.	.	.	.	.
	+	Ram14	.	.	.	.	.	.	.	.	.	.	.	.	.	.	.	.	.	.	.	.	.	.	.	.	.	.	.	.	.	.	.	.	.	.	.	.	.	.	.	.	.	.	.	.	.	.	.
	+	Ram18	.	.	.	.	.	.	.	.	.	R	.	E	.	K	D	.	L	M	L	.	M	I	G	E	K	.	.	.	A	K	.	.	P	I	L	L	.	T	.	.	.	.	E	T	.	.	.
	+	Ram19	.	.	.	.	.	.	.	A	.	.	L	.	N	K	.	L	V	M	.	Q	.	.	.	T	.	.	.	.	.	.	K	.	.	.	.	.	.	.	.	.	.	N	.	T	D	K	.
[truncated: 18 more columns]

## Sheet: PROT_variants_JN184352.1 160
		Position	1	2	3	4	5	6	7	18	21	54	55	59	60	68	72	84	93	97	109	112	118	120	121	122	124	126	130	140	141	196	232	251	268	291	376	378	379	380	381	383	412	417	421	428	429	436	437
	ELISA	JN184352.1	M	A	K	Q	G	S	K	V	A	K	A	I	I	G	E	A	L	Q	R	I	I	E	I	E	E	G	S	K	E	V	P	S	N	S	R	S	Q	R	Q	?	K	K	Q	N	R	P	S
	-	Ram02	.	.	.	.	.	.	.	.	.	.	.	.	.	.	.	.	.	.	.	.	.	.	.	.	.	.	.	.	.	.	.	.	.	.	.	.	.	.	.	?	.	.	.	.	.	.	.
	-	Ram05	.	.	.	.	.	.	.	A	.	.	T	T	L	D	K	.	V	.	Q	.	L	.	.	.	G	.	E	.	G	L	Q	A	T	N	.	-	?	?	?	?	R	.	.	K	G	.	.
	-	Ram13	.	.	.	.	.	.	.	A	.	.	T	T	L	D	K	.	V	.	Q	.	L	.	.	.	G	E	E	.	G	L	Q	A	T	N	K	-	?	?	?	?	R	.	.	K	G	.	.
	+	Ram03	.	.	.	.	.	.	.	.	.	.	.	.	.	.	.	.	.	.	.	.	.	.	.	.	.	.	.	.	.	.	.	.	.	.	.	.	.	.	.	?	.	.	.	.	.	.	.
	+	Ram06	.	.	.	.	.	.	.	.	.	.	.	.	.	.	.	.	.	.	.	.	.	.	.	.	.	.	.	.	.	.	.	.	.	.	.	.	.	.	.	?	.	.	.	.	.	.	.
	+	Ram09	.	.	.	.	.	.	.	.	.	.	.	.	.	.	.	.	.	.	.	.	.	.	.	.	.	.	.	.	.	.	.	.	.	.	.	.	.	.	.	?	.	.	.	.	.	.	.
	+	Ram12	.	.	.	.	.	.	.	A	D	R	T	T	L	E	K	D	.	L	.	M	.	?	K	K	.	E	A	R	.	L	.	.	T	N	K	-	?	?	?	?	R	.	.	K	G	.	.
	+	Ram18	.	.	.	.	.	.	.	A	D	R	T	T	L	E	K	D	.	L	.	M	.	G	K	.	.	E	A	R	.	L	.	.	T	N	K	-	?	?	?	?	.	R	K	.	K	.	.
[truncated: 5 more columns]

## Sheet: PROT_variants_JN184353.1 166
		Position	1	2	3	4	5	6	7	18	21	25	26	43	46	48	54	55	59	60	68	84	97	109	112	118	120	121	122	123	130	137	140	141	153	157	162	184	196	239	261	268	279	291	293	296	336	376	377
	ELISA	JN184353.1	M	A	K	Q	G	S	R	V	A	I	R	L	I	F	K	A	T	I	G	A	Q	R	I	L	E	I	E	G	E	E	K	E	R	A	V	M	I	R	I	N	R	N	S	E	N	R	E
	-	Ram02	.	.	.	.	.	.	.	.	.	.	.	.	.	.	.	.	.	.	.	.	.	.	.	.	.	.	.	.	.	.	.	.	.	.	.	.	.	.	.	.	.	.	.	.	.	.	.
	-	Ram05	.	.	.	.	.	.	.	.	.	.	.	.	.	.	.	.	.	.	.	.	.	.	.	.	.	.	.	.	.	.	.	.	.	.	.	.	.	.	.	.	.	.	.	.	.	.	.
	-	Ram07	.	.	.	.	.	.	.	.	.	.	K	.	V	S	.	L	A	L	.	.	.	.	L	.	.	A	.	E	.	G	R	.	G	.	.	.	.	.	.	.	.	.	.	.	.	.	.
	-	Ram13	.	.	.	.	.	.	.	.	.	.	.	.	.	.	.	.	.	.	.	.	.	.	.	.	.	.	.	.	.	.	.	.	.	.	.	.	.	.	.	.	.	.	.	.	.	.	.
	-	Ram15	.	.	.	.	.	.	.	.	.	L	K	.	V	.	.	L	.	L	.	.	.	K	L	.	.	A	.	E	.	.	R	.	.	.	.	.	.	.	.	.	.	.	.	.	.	.	.
	-	Ram17	.	.	.	.	.	.	.	.	.	.	.	.	.	.	.	.	.	.	.	.	.	.	.	.	.	.	.	.	.	.	.	.	.	.	.	.	.	.	.	.	.	.	.	.	.	.	.
	+	Ram01	.	.	.	.	.	.	.	.	.	.	.	.	.	.	.	.	.	.	.	.	.	.	.	.	.	.	.	.	.	.	.	.	.	.	.	.	.	.	.	.	.	.	.	.	.	.	.
	+	Ram03	.	.	.	.	.	.	.	.	.	.	.	.	.	.	.	.	.	.	.	.	.	.	.	.	.	.	.	.	.	.	.	.	.	.	.	.	.	.	.	.	.	.	.	.	.	.	.
	+	Ram04	.	.	.	.	.	.	.	A	.	.	K	.	V	.	.	V	.	L	D	.	.	K	.	.	.	T	.	E	.	.	.	Q	.	P	.	.	.	Q	L	.	.	S	.	.	D	.	?
	+	Ram06	.	.	.	.	.	.	.	A	D	.	K	.	V	.	R	T	.	L	E	D	L	.	M	I	G	E	K	E	A	.	R	.	.	P	I	.	L	Q	.	.	K	.	N	D	D	K	-
	+	Ram08	.	.	.	.	.	.	.	A	D	.	K	.	V	.	R	T	.	L	E	D	L	.	M	I	G	E	K	E	A	.	R	.	.	P	I	.	L	Q	.	.	K	.	N	D	D	?	-
	+	Ram09	.	.	.	.	.	.	.	A	D	.	K	.	V	.	R	T	.	L	E	D	L	.	M	I	G	E	K	E	A	.	R	.	.	P	I	I	L	Q	.	T	K	.	.	.	D	K	?
	+	Ram12	.	.	.	.	.	.	.	A	D	.	K	F	V	.	R	T	.	L	E	D	L	.	M	I	G	E	K	E	A	.	R	.	.	P	I	L	L	Q	.	T	.	.	.	.	D	K	.
	+	Ram14	.	.	.	.	.	.	.	A	D	.	K	.	V	.	.	T	.	L	D	D	L	.	M	I	G	?	.	E	A	.	R	.	.	P	I	.	L	Q	.	.	K	.	N	D	D	K	?
	+	Ram18	.	.	.	.	.	.	.	.	.	.	.	.	.	.	.	.	.	.	.	.	.	.	.	.	.	.	.	.	.	.	.	.	.	.	.	.	.	.	.	.	.	.	.	.	.	.	.
	+	Ram19	.	.	.	.	.	.	.	A	D	.	K	.	V	.	R	T	.	L	E	D	L	.	M	I	G	-	.	E	A	.	R	.	.	P	I	.	L	Q	.	.	K	.	N	D	D	.	?
[truncated: 23 more columns]

## Sheet: Variants 
		Position	18	21	54	55	68	84	97	109	112	118	120	121	122	130	177	429	430	431	432	433
	ELISA	HQ848062.1	A	A	K	A	G	A	Q	R	L	L	E	T	E	E	S	K	R	G	P	R
	-	Ram02	V	.	.	.	.	.	.	.	.	.	.	.	.	.	.	.	.	.	.	.
	-	Ram05	.	.	.	T	E	D	.	.	V	.	?	?	K	.	.	.	.	.	.	.
	-	Ram07	.	.	.	T	D	.	.	Q	I	.	.	I	.	.	.	.	.	.	.	.
	-	Ram11	.	.	.	P	.	.	.	.	.	.	.	A	.	.	.	.	.	.	.	.
	-	Ram13	.	.	.	T	D	.	.	Q	I	.	.	I	.	.	.	.	.	.	.	.
	-	Ram15	.	.	.	.	.	.	.	.	.	.	.	.	.	.	.	.	.	.	.	.
	-	Ram17	.	.	.	T	E	D	.	.	V	.	G	E	.	.	.	.	.	.	.	.
	-	Ram20	.	.	.	.	.	.	.	.	.	.	.	.	.	.	.	.	.	.	.	.
	-	Ram22	.	.	.	.	.	.	.	.	.	.	.	.	.	.	.	.	.	.	.	.
	+	Ram01	.	D	.	T	E	D	L	.	M	I	G	?	K	A	.	.	.	.	.	.
	+	Ram03	.	.	.	.	.	.	.	.	.	.	.	.	.	.	.	.	.	.	.	.
	+	Ram04	.	.	.	V	D	.	.	K	I	.	.	.	.	.	.	.	.	.	.	.
	+	Ram06	.	D	R	T	E	D	L	.	M	I	G	R	K	A	.	.	.	.	.	.
	+	Ram08	.	D	R	T	E	D	L	.	M	I	.	R	K	A	.	.	.	.	.	.
	+	Ram09	.	.	R	L	.	.	.	.	.	.	.	A	.	.	.	.	.	.	.	.
	+	Ram12	.	D	R	T	E	D	L	.	M	I	G	R	K	A	.	.	.	.	.	.
	+	Ram14	.	.	.	T	E	D	.	.	V	.	.	?	.	.	.	.	.	.	.	.
	+	Ram18	.	D	R	T	E	D	L	.	M	I	G	?	K	A	.	.	.	.	.	.
	+	Ram19	V	.	.	.	.	.	.	.	.	.	.	.	.	.	.	.	.	.	.	.
		Position	18	54	68	84	93	97	109	112	118	121	124	130	140	141	177	232	251	429	430	431	432	433
	ELISA	JN184352.1	V	K	G	A	L	Q	R	I	I	I	E	S	K	E	S	P	S	R	R	G	P	R
	-	Ram02	.	.	.	.	.	.	.	.	.	.	.	.	.	.	.	.	.	.	.	.	.	.
	-	Ram05	A	.	D	.	V	.	Q	.	L	.	G	E	.	G	.	Q	A	G	.	.	.	.
	-	Ram13	.	.	D	.	V	.	Q	.	L	.	G	E	.	G	.	Q	A	.	.	.	.	.
	+	Ram03	A	.	.	.	.	.	.	.	.	.	.	.	.	.	.	.	.	G	.	.	.	.
	+	Ram06	A	.	.	.	.	.	.	.	.	.	.	.	.	.	.	.	.	K	.	.	.	.
	+	Ram09	.	.	.	.	.	.	.	.	.	.	.	.	.	.	.	.	.	.	.	.	.	.
	+	Ram12	.	R	E	D	.	L	.	M	.	K	.	A	R	.	.	.	.	.	.	.	.	.
	+	Ram18	.	R	E	D	.	L	.	M	.	K	.	A	R	.	.	.	.	.	.	.	.	.
		Position	18	21	54	55	68	84	97	112	118	120	121	122	130	157	162	177	184	196	239	279	293	296	336	376	379	380	382	383	404	415	421	429	430	431	432	433
	ELISA	JN184353.1	V	A	K	A	G	A	Q	I	L	E	I	E	E	A	V	S	M	I	R	R	S	E	N	R	R	N	E	M	V	I	Q	S	G	R	G	P
	-	Ram02	.	.	.	.	.	.	.	.	.	.	.	.	.	.	.	.	.	.	.	.	.	.	.	.	.	.	.	.	.	.	.	.	.	.	.	.
	-	Ram05	.	.	.	.	.	.	.	.	.	.	.	.	.	.	.	.	.	.	.	.	.	.	.	.	.	.	.	.	.	.	.	.	.	.	.	.
	-	Ram07	.	.	.	L	.	.	.	L	.	.	A	.	.	.	.	.	.	.	.	.	.	.	.	.	.	.	.	.	.	.	.	.	.	.	.	.
	-	Ram13	.	.	.	.	.	.	.	.	.	.	.	.	.	.	.	.	.	.	.	.	.	.	.	.	.	.	.	.	.	.	.	.	.	.	.	.
	-	Ram15	.	.	.	L	.	.	.	L	.	.	A	.	.	.	.	.	.	.	.	.	.	.	.	.	.	.	.	.	.	.	.	.	.	.	.	.
	-	Ram17	.	.	.	.	.	.	.	.	.	.	.	.	.	.	.	.	.	.	.	.	.	.	.	.	.	.	.	.	.	.	.	.	.	.	.	.
	+	Ram01	.	.	.	.	.	.	.	.	.	.	.	.	.	.	.	.	.	.	.	.	.	.	.	.	.	.	.	.	.	.	.	.	.	.	.	.
	+	Ram03	.	.	.	.	.	.	.	.	.	.	.	.	.	.	.	.	.	.	.	.	.	.	.	.	.	.	.	.	.	.	.	.	.	.	.	.
	+	Ram04	A	.	.	V	D	.	.	.	.	.	T	.	.	P	.	.	.	.	Q	.	.	.	D	.	K	.	N	R	I	M	.	.	.	.	.	.
	+	Ram06	A	D	R	T	E	D	L	M	I	G	E	K	A	P	I	.	.	L	Q	K	N	D	D	K	K	I	R	T	I	M	R	K	.	.	.	.
	+	Ram08	A	D	R	T	E	D	L	M	I	G	E	K	A	P	I	.	.	L	Q	K	N	D	D	?	K	.	S	R	I	M	.	K	.	.	.	.
	+	Ram09	A	D	R	T	E	D	L	M	I	G	E	K	A	P	I	.	I	L	Q	K	.	.	D	K	K	I	R	T	I	M	R	K	.	.	.	.
	+	Ram12	A	D	R	T	E	D	L	M	I	G	E	K	A	P	I	.	L	L	Q	.	.	.	D	K	K	I	R	T	I	M	R	K	K	.	.	.
	+	Ram14	A	D	.	T	D	D	L	M	I	G	?	.	A	P	I	.	.	L	Q	K	N	D	D	K	K	I	R	T	I	M	.	K	.	.	.	.
	+	Ram18	.	.	.	.	.	.	.	.	.	.	.	.	.	.	.	.	.	.	.	.	.	.	.	.	.	.	.	.	.	.	.	.	.	.	.	.
	+	Ram19	A	D	R	T	E	D	L	M	I	G	-	.	A	P	I	.	.	L	Q	K	N	D	D	.	K	I	R	T	I	M	.	K	.	.	.	.
		Position	18	21	54	68	80	84	93	94	97	112	118	120	121	122	130	138	157	162	177	196	279	293	341	376	378	380	381	382	410	426	427	429	430	431	432	433
	ELISA	JN184351.1	V	A	K	G	R	A	I	I	Q	I	L	E	A	E	E	R	A	V	S	I	R	S	Q	R	N	G	G	Q	K	N	R	G	P	R	V	V
	-	Ram05	.	.	.	.	.	.	.	.	.	.	.	.	.	.	.	.	.	.	.	.	.	.	.	.	.	.	.	.	.	.	.	.	.	.	.	.
	-	Ram07	A	.	.	D	K	.	L	M	.	.	.	.	I	.	.	K	.	.	.	.	.	.	T	K	.	?	.	R	R	K	G	.	.	.	.	.
	-	Ram15	.	.	.	.	.	.	.	.	.	.	.	.	.	.	.	.	.	.	.	.	.	.	.	.	.	.	.	.	.	.	.	.	.	.	.	.
	-	Ram17	A	.	.	E	K	D	L	M	.	V	.	G	E	K	.	K	P	I	.	L	.	N	T	K	I	R	T	G	R	.	.	.	.	.	.	.
	+	Ram01	A	D	.	E	K	D	L	M	L	M	I	?	E	.	A	K	P	I	.	L	K	N	T	K	I	K	.	R	R	K	G	.	.	.	.	.
	+	Ram06	A	D	R	E	K	D	L	M	L	M	I	G	E	K	A	K	P	I	.	L	K	N	T	K	I	R	.	.	R	K	G	.	.	.	.	.
	+	Ram08	A	D	R	E	K	D	L	M	L	M	I	G	E	K	A	K	P	I	.	L	K	N	T	.	.	S	R	E	R	K	G	.	.	.	.	.
	+	Ram12	.	.	.	.	.	.	.	.	.	.	.	.	.	.	.	.	.	.	.	.	.	.	.	.	.	.	.	.	.	.	.	.	.	.	.	.
	+	Ram14	.	.	.	.	.	.	.	.	.	.	.	.	.	.	.	.	.	.	.	.	.	.	.	.	.	.	.	.	.	.	.	.	.	.	.	.
	+	Ram18	.	.	R	E	K	D	L	M	L	M	I	G	E	K	A	K	P	I	.	L	.	.	T	.	.	.	R	E	.	.	K	.	.	.	.	.
	+	Ram19	A	.	.	.	K	.	V	M	.	.	.	.	T	.	.	.	.	.	.	.	.	N	T	K	.	R	.	R	R	K	G	.	.	.	.	.

## Sheet: COMMON VARIANTS
		Position	21	54	55	68	84	97	112	118	120	121	122	130
	ELISA	HQ848062.1	A	K	A	G	A	Q	L	L	E	T	E	E
	-	Ram02	.	.	.	.	.	.	.	.	.	.	.	.
	-	Ram05	.	.	T	E	D	.	V	.	?	?	K	.
	-	Ram07	.	.	T	D	.	.	I	.	.	I	.	.
	-	Ram11	.	.	P	.	.	.	.	.	.	A	.	.
	-	Ram13	.	.	T	D	.	.	I	.	.	I	.	.
	-	Ram15	.	.	.	.	.	.	.	.	.	.	.	.
	-	Ram17	.	.	T	E	D	.	V	.	G	E	.	.
	-	Ram20	.	.	.	.	.	.	.	.	.	.	.	.
	-	Ram22	.	.	.	.	.	.	.	.	.	.	.	.
	+	Ram01	D	.	T	E	D	L	M	I	G	?	K	A
	+	Ram03	.	.	.	.	.	.	.	.	.	.	.	.
	+	Ram04	.	.	V	D	.	.	I	.	.	.	.	.
	+	Ram06	D	R	T	E	D	L	M	I	G	R	K	A
	+	Ram08	D	R	T	E	D	L	M	I	.	R	K	A
	+	Ram09	.	R	L	.	.	.	.	.	.	A	.	.
	+	Ram12	D	R	T	E	D	L	M	I	G	R	K	A
	+	Ram14	.	.	T	E	D	.	V	.	.	?	.	.
	+	Ram18	D	R	T	E	D	L	M	I	G	?	K	A
	+	Ram19	.	.	.	.	.	.	.	.	.	.	.	.
	ELISA	JN184353.1	A	K	A	G	A	Q	I	L	E	I	E	E
	-	Ram02	.	.	.	.	.	.	.	.	.	.	.	.
	-	Ram05	.	.	.	.	.	.	.	.	.	.	.	.
	-	Ram07	.	.	L	.	.	.	L	.	.	A	.	.
	-	Ram13	.	.	.	.	.	.	.	.	.	.	.	.
	-	Ram15	.	.	L	.	.	.	L	.	.	A	.	.
	-	Ram17	.	.	.	.	.	.	.	.	.	.	.	.
	+	Ram01	.	.	.	.	.	.	.	.	.	.	.	.
	+	Ram03	.	.	.	.	.	.	.	.	.	.	.	.
	+	Ram04	.	.	V	D	.	.	.	.	.	T	.	.
	+	Ram06	D	R	T	E	D	L	M	I	G	E	K	A
	+	Ram08	D	R	T	E	D	L	M	I	G	E	K	A
	+	Ram09	D	R	T	E	D	L	M	I	G	E	K	A
	+	Ram12	D	R	T	E	D	L	M	I	G	E	K	A
	+	Ram14	D	.	T	D	D	L	M	I	G	?	.	A
	+	Ram18	.	.	.	.	.	.	.	.	.	.	.	.
	+	Ram19	D	R	T	E	D	L	M	I	G	-	.	A
	ELISA	JN184352.1	A	K	A	G	A	Q	I	I	E	I	E	S
	-	Ram02	.	.	.	.	.	.	.	.	.	.	.	.
	-	Ram05	.	.	T	D	.	.	.	L	.	.	.	E
	-	Ram13	.	.	T	D	.	.	.	L	.	.	.	E
	+	Ram03	.	.	.	.	.	.	.	.	.	.	.	.
	+	Ram06	.	.	.	.	.	.	.	.	.	.	.	.
	+	Ram09	.	.	.	.	.	.	.	.	.	.	.	.
	+	Ram12	D	R	T	E	D	L	M	.	?	K	K	A
	+	Ram18	D	R	T	E	D	L	M	.	G	K	.	A
	ELISA	JN184351.1	A	K	T	G	A	Q	I	L	E	A	E	E
	-	Ram05	.	.	.	.	.	.	.	.	.	.	.	.
	-	Ram07	.	.	.	D	.	.	.	.	.	I	.	.
	-	Ram15	.	.	.	.	.	.	.	.	.	.	.	.
	-	Ram17	.	.	.	E	D	.	V	.	G	E	K	.
	+	Ram01	D	.	.	E	D	L	M	I	?	E	.	A
	+	Ram06	D	R	.	E	D	L	M	I	G	E	K	A
	+	Ram08	D	R	.	E	D	L	M	I	G	E	K	A
	+	Ram12	.	.	.	.	.	.	.	.	.	.	.	.
	+	Ram14	.	.	.	.	.	.	.	.	.	.	.	.
	+	Ram18	.	R	.	E	D	L	M	I	G	E	K	A
	+	Ram19	.	.	.	.	.	.	.	.	.	T	.	.

## Sheet: ALL sequence HQ848062.1
Position	1	2	3	4	5	6	7	8	9	10	11	12	13	14	15	16	17	18	19	20	21	22	23	24	25	26	27	28	29	30	31	32	33	34	35	36	37	38	39	40	41	42	43	44	45	46	47	48	49
HQ848062.1 MVV isolate 697 complete gene	M	A	K	Q	G	S	K	E	K	K	G	Y	P	E	L	K	E	A	I	K	A	T	C	K	I	K	I	G	P	G	K	E	T	L	T	E	G	N	C	L	W	A	L	K	T	V	D	F	I
NEG Ram-11 HQ848062.1 Consensus sec.	.	.	.	.	.	.	.	.	.	.	.	.	.	.	.	.	.	V	.	.	.	.	.	.	.	.	.	.	.	.	.	.	.	.	.	.	.	.	.	.	.	.	.	.	.	.	.	.	.
NEG Ram-13 HQ848062.1 Consensus sec.	.	.	.	.	.	.	.	.	.	.	.	.	.	.	.	.	.	.	.	.	.	.	.	.	.	.	.	.	.	.	.	.	.	.	.	.	.	.	.	.	.	.	.	.	.	.	.	.	.
NEG Ram-15 HQ848062.1 Consensus sec.	.	.	.	.	.	.	.	.	.	.	.	.	.	.	.	.	.	.	.	.	.	.	.	.	.	.	.	.	.	.	.	.	.	.	.	.	.	.	.	.	.	.	.	.	.	.	.	.	.
NEG Ram-17 HQ848062.1 Consensus sec.	.	.	.	.	.	.	.	.	.	.	.	.	.	.	.	.	.	.	.	.	.	.	.	.	.	.	.	.	.	.	.	.	.	.	.	.	.	.	.	.	.	.	.	.	.	.	.	.	.
NEG Ram-02 HQ848062.1 Consensus sec.	.	.	.	.	.	.	.	.	.	.	.	.	.	.	.	.	.	.	.	.	.	.	.	.	.	.	.	.	.	.	.	.	.	.	.	.	.	.	.	.	.	.	.	.	.	.	.	.	.
NEG Ram-20 HQ848062.1 Consensus sec.	.	.	.	.	.	.	.	.	.	.	.	.	.	.	.	.	.	.	.	.	.	.	.	.	.	.	.	.	.	.	.	.	.	.	.	.	.	.	.	.	.	.	.	.	.	.	.	.	.
NEG Ram-22 HQ848062.1 Consensus sec.	.	.	.	.	.	.	.	.	.	.	.	.	.	.	.	.	.	.	.	.	.	.	.	.	.	.	.	.	.	.	.	.	.	.	.	.	.	.	.	.	.	.	.	.	.	.	.	.	.
NEG Ram-05 HQ848062.1 Consensus sec.	.	.	.	.	.	.	.	.	.	.	.	.	.	.	.	.	.	.	.	.	.	.	.	.	.	.	.	.	.	.	.	.	.	.	.	.	.	.	.	.	.	.	.	.	.	.	.	.	.
NEG Ram-07 HQ848062.1 Consensus sec.	.	.	.	.	.	.	R	.	.	.	.	.	.	.	.	.	.	.	.	.	.	.	.	.	.	.	.	.	.	.	.	.	.	.	.	.	.	.	.	.	.	.	.	.	.	.	.	.	.
POS Ram-01 HQ848062.1 Consensus sec.	.	.	.	.	.	.	.	.	.	.	.	.	.	.	.	.	.	.	.	.	D	.	.	.	.	.	.	.	.	.	.	.	.	.	.	.	.	.	.	.	.	.	.	.	.	.	.	.	.
POS Ram-12 HQ848062.1 Consensus sec.	.	.	.	.	.	.	.	.	.	.	.	.	.	.	.	.	.	.	.	.	D	.	.	.	.	.	.	.	.	.	.	.	.	.	.	.	.	.	.	.	.	.	.	.	.	.	.	.	.
POS Ram-14 HQ848062.1 Consensus sec.	.	.	.	.	.	.	.	.	.	.	.	.	.	.	.	.	.	.	.	.	.	.	.	.	.	.	.	.	.	.	.	.	.	.	.	.	.	.	.	.	.	.	.	.	.	.	.	.	.
POS Ram-18 HQ848062.1 Consensus sec.	.	.	.	.	.	.	.	.	.	.	.	.	.	.	.	.	.	.	.	.	D	.	.	.	.	.	.	.	.	.	.	.	.	.	.	.	.	.	.	.	.	.	.	.	.	.	.	.	.
POS Ram-19 HQ848062.1 Consensus sec.	.	.	.	.	.	.	.	.	.	.	.	.	.	.	.	.	.	.	.	.	.	.	.	.	.	.	.	.	.	.	.	.	.	.	.	.	.	.	.	.	.	.	.	.	.	.	.	.	.
POS Ram-03 HQ848062.1 Consensus sec.	.	.	.	.	.	.	.	.	.	.	.	.	.	.	.	.	.	.	.	.	.	.	.	.	.	.	.	.	.	.	.	.	.	.	.	.	.	.	.	.	.	.	.	.	.	.	.	.	.
POS Ram-04 HQ848062.1 Consensus sec.	.	.	.	.	.	.	.	.	.	.	.	.	.	.	.	.	.	.	.	.	.	.	.	.	.	.	.	.	.	.	.	.	.	.	.	.	.	.	.	.	.	.	.	.	.	.	.	.	.
POS Ram-06 HQ848062.1 Consensus sec.	.	.	.	.	.	.	.	.	.	.	.	.	.	.	.	.	.	.	.	.	D	.	.	.	.	.	.	.	.	.	.	.	.	.	.	.	.	.	.	.	.	.	.	.	.	.	.	.	.
POS Ram-08 HQ848062.1 Consensus sec.	.	.	.	.	.	.	.	.	.	.	.	.	.	.	.	.	.	.	.	.	D	.	.	.	.	.	.	.	.	.	.	.	.	.	.	.	.	.	.	.	.	.	.	.	.	.	.	.	.
POS Ram-09 HQ848062.1 Consensus sec.	.	.	.	.	.	.	.	.	.	.	.	.	.	.	.	.	.	V	.	.	.	.	.	.	.	.	.	.	.	.	.	.	.	.	.	.	.	.	.	.	.	.	.	.	.	.	.	.	.
Position	101	102	103	104	105	106	107	108	109	110	111	112	113	114	115	116	117	118	119	120	121	122	123	124	125	126	127	128	129	130	131	132	133	134	135	136	137	138	139	140	141	142	143	144	145	146	147	148	149
HQ848062.1 MVV isolate 697 complete gene	K	P	E	T	V	Q	A	A	R	G	I	L	S	M	K	E	G	L	Q	E	T	E	E	E	K	E	K	K	V	E	Q	L	Y	P	N	L	E	R	H	R	E	A	Y	P	I	V	N	L	Q
NEG Ram-11 HQ848062.1 Consensus sec.	.	.	.	.	.	.	.	.	.	.	.	.	.	.	.	.	.	.	.	.	A	.	.	.	.	.	.	.	.	.	.	.	.	.	.	.	.	K	.	.	.	V	.	.	.	.	.	.	.
NEG Ram-13 HQ848062.1 Consensus sec.	.	.	.	.	.	.	.	.	Q	.	.	I	.	.	.	.	.	.	.	.	I	.	.	G	.	.	.	.	.	.	.	.	.	.	.	.	.	K	.	K	G	V	.	.	.	.	.	.	.
NEG Ram-15 HQ848062.1 Consensus sec.	.	.	.	.	.	.	.	.	.	.	.	.	.	.	.	.	.	.	.	.	.	.	.	.	.	.	.	.	.	.	.	.	.	.	.	.	.	.	.	.	.	.	.	.	.	.	.	.	.
NEG Ram-17 HQ848062.1 Consensus sec.	.	.	.	.	.	.	.	.	.	.	.	V	.	.	.	.	.	.	.	G	E	.	A	.	.	.	.	.	.	.	.	.	.	.	.	.	.	K	.	.	.	V	.	.	.	.	.	.	.
NEG Ram-02 HQ848062.1 Consensus sec.	.	.	.	.	.	.	.	.	.	.	.	.	.	.	.	.	.	.	.	.	.	.	.	.	.	.	.	.	.	.	.	.	.	.	.	.	.	.	.	.	.	.	.	.	.	.	.	.	.
NEG Ram-20 HQ848062.1 Consensus sec.	.	.	.	.	.	.	.	.	.	.	.	.	.	.	.	.	.	.	.	.	.	.	.	.	.	.	.	.	.	.	.	.	.	.	.	.	.	.	.	.	.	.	.	.	.	.	.	.	.
NEG Ram-22 HQ848062.1 Consensus sec.	.	.	.	.	.	.	.	.	.	.	.	.	.	.	.	.	.	.	.	.	.	.	.	.	.	.	.	.	.	.	.	.	.	.	.	.	.	.	.	.	.	.	.	.	.	.	.	.	.
NEG Ram-05 HQ848062.1 Consensus sec.	.	.	.	.	.	.	.	.	.	.	.	V	.	.	.	.	.	.	.	?	?	K	.	.	.	.	.	.	.	.	.	.	.	.	.	.	.	K	.	.	.	V	.	.	.	.	.	.	.
NEG Ram-07 HQ848062.1 Consensus sec.	.	.	.	.	.	.	.	.	Q	.	.	I	.	.	.	.	.	.	.	.	I	.	.	K	.	.	E	.	.	.	.	.	.	.	.	.	.	K	.	K	G	V	.	.	.	.	.	.	.
POS Ram-01 HQ848062.1 Consensus sec.	.	.	.	.	.	.	.	.	.	.	.	M	.	.	.	.	.	I	.	G	?	K	.	.	.	.	.	.	.	A	.	.	.	.	.	.	.	K	.	.	.	V	.	.	.	.	.	.	.
POS Ram-12 HQ848062.1 Consensus sec.	.	.	.	.	.	.	.	.	.	.	.	M	.	.	.	.	.	I	.	G	R	K	.	.	.	.	.	.	.	A	.	.	.	.	.	.	.	K	.	.	.	V	.	.	.	.	.	.	.
POS Ram-14 HQ848062.1 Consensus sec.	.	.	.	.	.	.	.	.	.	.	.	V	.	.	.	.	.	.	.	.	?	.	A	.	.	.	.	.	.	.	.	.	.	.	.	.	.	K	.	.	.	V	.	.	.	.	.	.	.
POS Ram-18 HQ848062.1 Consensus sec.	.	.	.	.	.	.	.	.	.	.	.	M	.	.	.	.	.	I	.	G	?	K	.	.	.	.	.	.	.	A	.	.	.	.	.	.	.	K	.	.	.	V	.	.	.	.	.	.	.
POS Ram-19 HQ848062.1 Consensus sec.	.	.	.	.	.	.	.	.	.	.	.	.	.	.	.	.	.	.	.	.	.	.	.	.	.	.	.	.	.	.	.	.	.	.	.	.	.	.	.	.	.	.	.	.	.	.	.	.	.
POS Ram-03 HQ848062.1 Consensus sec.	.	.	.	.	.	.	.	.	.	.	.	.	.	.	.	.	.	.	.	.	.	.	.	.	.	.	.	.	.	.	.	.	.	.	.	.	.	.	.	.	.	.	.	.	.	.	.	.	.
POS Ram-04 HQ848062.1 Consensus sec.	.	.	.	.	.	.	.	.	K	.	.	I	.	.	.	.	.	.	.	.	.	.	.	.	.	.	.	.	.	.	.	.	.	.	.	.	.	K	.	K	Q	V	.	.	.	.	.	.	.
POS Ram-06 HQ848062.1 Consensus sec.	.	.	.	.	.	.	.	.	.	.	.	M	.	.	.	.	.	I	.	G	R	K	.	.	.	.	.	.	.	A	.	.	.	.	.	.	.	K	.	.	.	V	.	.	.	.	.	.	.
POS Ram-08 HQ848062.1 Consensus sec.	.	.	.	.	.	.	.	.	.	.	.	M	.	.	.	.	.	I	.	.	R	K	.	.	.	.	.	.	.	A	.	.	.	.	.	.	.	K	.	.	.	V	.	.	.	.	.	.	.
POS Ram-09 HQ848062.1 Consensus sec.	.	.	.	.	.	.	.	.	.	.	.	.	.	.	.	.	.	.	.	.	A	.	.	.	.	.	.	.	.	.	.	.	.	.	.	.	.	K	.	.	.	V	.	.	.	.	.	.	.
Position	201	202	203	204	205	206	207	208	209	210	211	212	213	214	215	216	217	218	219	220	221	222	223	224	225	226	227	228	229	230	231	232	233	234	235	236	237	238	239	240	241	242	243	244	245	246	247	248	249
HQ848062.1 MVV isolate 697 complete gene	A	M	M	P	G	N	R	A	Q	K	E	L	I	Q	G	K	L	N	E	E	A	E	R	W	V	R	Q	N	P	P	G	P	N	V	L	T	V	D	Q	I	M	G	V	G	Q	T	N	Q	Q
NEG Ram-11 HQ848062.1 Consensus sec.	.	.	.	.	.	.	.	.	.	.	.	.	.	.	.	.	.	.	.	.	.	.	.	.	.	.	.	.	.	.	.	.	.	.	.	.	.	.	.	.	.	.	.	.	.	.	.	.	.
NEG Ram-13 HQ848062.1 Consensus sec.	.	.	.	.	.	.	.	.	.	.	.	.	.	.	.	.	.	.	.	.	.	.	.	.	.	.	.	.	.	.	.	.	.	.	.	.	.	.	.	.	.	.	.	.	.	.	.	.	.
NEG Ram-15 HQ848062.1 Consensus sec.	.	.	.	.	.	.	.	.	.	.	.	.	.	.	.	.	.	.	.	.	.	.	.	.	.	.	.	.	.	.	.	.	.	.	.	.	.	.	.	.	.	.	.	.	.	.	.	.	.
NEG Ram-17 HQ848062.1 Consensus sec.	.	.	.	.	.	.	.	.	.	.	.	.	.	.	.	.	.	.	.	.	.	.	.	.	.	.	.	.	.	.	.	.	.	.	.	.	.	.	.	.	.	.	.	.	.	.	.	.	.
NEG Ram-02 HQ848062.1 Consensus sec.	.	.	.	.	.	.	.	.	.	.	.	.	.	.	.	.	.	.	.	.	.	.	.	.	.	.	.	.	.	.	.	.	.	.	.	.	.	.	.	.	.	.	.	.	.	.	.	.	.
NEG Ram-20 HQ848062.1 Consensus sec.	.	.	.	.	.	.	.	.	.	.	.	.	.	.	.	.	.	.	.	.	.	.	.	.	.	.	.	.	.	.	.	.	.	.	.	.	.	.	.	.	.	.	.	.	.	.	.	.	.
NEG Ram-22 HQ848062.1 Consensus sec.	.	.	.	.	.	.	.	.	.	.	.	.	.	.	.	.	.	.	.	.	.	.	.	.	.	.	.	.	.	.	.	.	.	.	.	.	.	.	.	.	.	.	.	.	.	.	.	.	.
NEG Ram-05 HQ848062.1 Consensus sec.	.	.	.	.	.	.	.	.	.	.	.	.	.	.	.	.	.	.	.	.	.	.	.	.	.	.	.	.	.	.	.	.	.	.	.	.	.	.	.	.	.	.	.	.	.	.	.	.	.
NEG Ram-07 HQ848062.1 Consensus sec.	.	.	.	.	.	.	.	.	.	.	.	.	.	.	.	.	.	.	.	.	.	.	.	.	.	.	.	.	.	.	.	.	.	.	.	.	.	.	.	.	.	.	.	.	.	.	.	.	.
POS Ram-01 HQ848062.1 Consensus sec.	.	.	.	.	.	.	.	.	.	.	.	.	.	.	.	.	.	.	.	.	.	.	.	.	.	.	.	.	.	.	.	.	.	.	.	.	.	.	.	.	.	.	.	.	.	.	.	.	.
POS Ram-12 HQ848062.1 Consensus sec.	.	.	.	.	.	.	.	.	.	.	.	.	.	.	.	.	.	.	.	.	.	.	.	.	.	.	.	.	.	.	.	.	.	.	.	.	.	.	.	.	.	.	.	.	.	.	.	.	.
POS Ram-14 HQ848062.1 Consensus sec.	.	.	.	.	.	.	.	.	.	.	.	.	.	.	.	.	.	.	.	.	.	.	.	.	.	.	.	.	.	.	.	.	.	.	.	.	.	.	.	.	.	.	.	.	.	.	.	.	.
POS Ram-18 HQ848062.1 Consensus sec.	.	.	.	.	.	.	.	.	.	.	.	.	.	.	.	.	.	.	.	.	.	.	.	.	.	.	.	.	.	.	.	.	.	.	.	.	.	.	.	.	.	.	.	.	.	.	.	.	.
POS Ram-19 HQ848062.1 Consensus sec.	.	.	.	.	.	.	.	.	.	.	.	.	.	.	.	.	.	.	.	.	.	.	.	.	.	.	.	.	.	.	.	.	.	.	.	.	.	.	.	.	.	.	.	.	.	.	.	.	.
POS Ram-03 HQ848062.1 Consensus sec.	.	.	.	.	.	.	.	.	.	.	.	.	.	.	.	.	.	.	.	.	.	.	.	.	.	.	.	.	.	.	.	.	.	.	.	.	.	.	.	.	.	.	.	.	.	.	.	.	.
POS Ram-04 HQ848062.1 Consensus sec.	.	.	.	.	.	.	.	.	.	.	.	.	.	.	.	.	.	.	.	.	.	.	.	.	.	.	.	.	.	.	.	.	.	.	.	.	.	.	.	.	.	.	.	.	.	.	.	.	.
POS Ram-06 HQ848062.1 Consensus sec.	.	.	.	.	.	.	.	.	.	.	.	.	.	.	.	.	.	.	.	.	.	.	.	.	.	.	.	.	.	.	.	.	.	.	.	.	.	.	.	.	.	.	.	.	.	.	.	.	.
POS Ram-08 HQ848062.1 Consensus sec.	.	.	.	.	.	.	.	.	.	.	.	.	.	.	.	.	.	.	.	.	.	.	.	.	.	.	.	.	.	.	.	.	.	.	.	.	.	.	.	.	.	.	.	.	.	.	.	.	.
POS Ram-09 HQ848062.1 Consensus sec.	.	.	.	.	.	.	.	.	.	.	.	.	.	.	.	.	.	.	.	.	.	.	.	.	.	.	.	.	.	.	.	.	.	.	.	.	.	.	.	.	.	.	.	.	.	.	.	.	.
Position	301	302	303	304	305	306	307	308	309	310	311	312	313	314	315	316	317	318	319	320	321	322	323	324	325	326	327	328	329	330	331	332	333	334	335	336	337	338	339	340	341	342	343	344	345	346	347	348	349
HQ848062.1 MVV isolate 697 complete gene	L	L	E	A	I	D	A	E	P	V	A	D	P	I	K	T	Y	L	K	V	T	L	S	Y	T	N	A	S	T	D	C	Q	K	Q	M	D	R	V	L	G	T	R	V	Q	Q	A	T	V	E
NEG Ram-11 HQ848062.1 Consensus sec.	.	.	.	.	.	.	.	.	.	.	.	.	.	.	.	.	.	.	.	.	.	.	.	.	.	.	.	.	.	.	.	.	.	.	.	.	.	.	.	.	.	.	.	.	.	.	.	.	.
NEG Ram-13 HQ848062.1 Consensus sec.	.	.	.	.	.	.	.	.	.	.	.	.	.	.	.	.	.	.	.	.	.	.	.	.	.	.	.	.	.	.	.	.	.	.	.	.	.	.	.	.	.	.	.	.	.	.	.	.	.
NEG Ram-15 HQ848062.1 Consensus sec.	.	.	.	.	.	.	.	.	.	.	.	.	.	.	.	.	.	.	.	.	.	.	.	.	.	.	.	.	.	.	.	.	.	.	.	.	.	.	.	.	.	.	.	.	.	.	.	.	.
NEG Ram-17 HQ848062.1 Consensus sec.	.	.	.	.	.	.	.	.	.	.	.	.	.	.	.	.	.	.	.	.	.	.	.	.	.	.	.	.	.	.	.	.	.	.	.	.	.	.	.	.	.	.	.	.	.	.	.	.	.
NEG Ram-02 HQ848062.1 Consensus sec.	.	.	.	.	.	.	.	.	.	.	.	.	.	.	.	.	.	.	.	.	.	.	.	.	.	.	.	.	.	.	.	.	.	.	.	.	.	.	.	.	.	.	.	.	.	.	.	.	.
NEG Ram-20 HQ848062.1 Consensus sec.	.	.	.	.	.	.	.	.	.	.	.	.	.	.	.	.	.	.	.	.	.	.	.	.	.	.	.	.	.	.	.	.	.	.	.	.	.	.	.	.	.	.	.	.	.	.	.	.	.
NEG Ram-22 HQ848062.1 Consensus sec.	.	.	.	.	.	.	.	.	.	.	.	.	.	.	.	.	.	.	.	.	.	.	.	.	.	.	.	.	.	.	.	.	.	.	.	.	.	.	.	.	.	.	.	.	.	.	.	.	.
NEG Ram-05 HQ848062.1 Consensus sec.	.	.	.	.	.	.	.	.	.	.	.	.	.	.	.	.	.	.	.	.	.	.	.	.	.	.	.	.	.	.	.	.	.	.	.	.	.	.	.	.	.	.	.	.	.	.	.	.	.
NEG Ram-07 HQ848062.1 Consensus sec.	.	.	.	.	.	.	.	.	.	.	.	.	.	.	.	.	.	.	.	.	.	.	.	.	.	.	.	.	.	.	.	.	.	.	.	.	.	.	.	.	.	.	.	.	.	.	.	.	.
POS Ram-01 HQ848062.1 Consensus sec.	.	.	.	.	.	.	.	.	.	.	.	.	.	.	.	.	.	.	.	.	.	.	.	.	.	.	.	.	.	.	.	.	.	.	.	.	.	.	.	.	.	.	.	.	.	.	.	.	.
POS Ram-12 HQ848062.1 Consensus sec.	.	.	.	.	.	.	.	.	.	.	.	.	.	.	.	.	.	.	.	.	.	.	.	.	.	.	.	.	.	.	.	.	.	.	.	.	.	.	.	.	.	.	.	.	.	.	.	.	.
POS Ram-14 HQ848062.1 Consensus sec.	.	.	.	.	.	.	.	.	.	.	.	.	.	.	.	.	.	.	.	.	.	.	.	.	.	.	.	.	.	.	.	.	.	.	.	.	.	.	.	.	.	.	.	.	.	.	.	.	.
POS Ram-18 HQ848062.1 Consensus sec.	.	.	.	.	.	.	.	.	.	.	.	.	.	.	.	.	.	.	.	.	.	.	.	.	.	.	.	.	.	.	.	.	.	.	.	.	.	.	.	.	.	.	.	.	.	.	.	.	.
POS Ram-19 HQ848062.1 Consensus sec.	.	.	.	.	.	.	.	.	.	.	.	.	.	.	.	.	.	.	.	.	.	.	.	.	.	.	.	.	.	.	.	.	.	.	.	.	.	.	.	.	.	.	.	.	.	.	.	.	.
POS Ram-03 HQ848062.1 Consensus sec.	.	.	.	.	.	.	.	.	.	.	.	.	.	.	.	.	.	.	.	.	.	.	.	.	.	.	.	.	.	.	.	.	.	.	.	.	.	.	.	.	.	.	.	.	.	.	.	.	.
POS Ram-04 HQ848062.1 Consensus sec.	.	.	.	.	.	.	.	.	.	.	.	.	.	.	.	.	.	.	.	.	.	.	.	.	.	.	.	.	.	.	.	.	.	.	.	.	.	.	.	.	.	.	.	.	.	.	.	.	.
POS Ram-06 HQ848062.1 Consensus sec.	.	.	.	.	.	.	.	.	.	.	.	.	.	.	.	.	.	.	.	.	.	.	.	.	.	.	.	.	.	.	.	.	.	.	.	.	.	.	.	.	.	.	.	.	.	.	.	.	.
POS Ram-08 HQ848062.1 Consensus sec.	.	.	.	.	.	.	.	.	.	.	.	.	.	.	.	.	.	.	.	.	.	.	.	.	.	.	.	.	.	.	.	.	.	.	.	.	.	.	.	.	.	.	.	.	.	.	.	.	.
POS Ram-09 HQ848062.1 Consensus sec.	.	.	.	.	.	.	.	.	.	.	.	.	.	.	.	.	.	.	.	.	.	.	.	.	.	.	.	.	.	.	.	.	.	.	.	.	.	.	.	.	.	.	.	.	.	.	.	.	.
Position	401	402	403	404	405	406	407	408	409	410	411	412	413	414	415	416	417	418	419	420	421	422	423	424	425	426	427	428	429	430	431	432	433	434	435	436	437	438	439	440	441	442
HQ848062.1 MVV isolate 697 complete gene	R	Q	G	I	I	C	H	H	C	G	K	R	G	H	M	Q	K	D	C	R	Q	K	K	Q	Q	G	N	T	K	R	G	P	R	V	V	P	S	A	P	P	M	L
NEG Ram-11 HQ848062.1 Consensus sec.	.	.	.	.	.	.	.	.	.	.	.	.	.	.	.	.	.	.	.	.	.	.	.	.	.	.	.	.	.	.	.	.	.	.	.	.	.	.	.	.	.	.
NEG Ram-13 HQ848062.1 Consensus sec.	.	.	.	.	.	.	.	.	.	.	.	.	.	.	.	.	.	.	.	.	.	.	.	.	.	.	.	.	.	.	.	.	.	.	.	.	.	.	.	.	.	.
NEG Ram-15 HQ848062.1 Consensus sec.	.	.	.	.	.	.	.	.	.	.	.	.	.	.	.	.	.	.	.	.	.	.	.	.	.	.	.	.	.	.	.	.	.	.	.	.	.	.	.	.	.	.
NEG Ram-17 HQ848062.1 Consensus sec.	.	.	.	.	.	.	.	.	.	.	.	.	.	.	.	.	.	.	.	.	.	.	.	.	.	.	.	.	.	.	.	.	.	.	.	.	.	.	.	.	.	.
NEG Ram-02 HQ848062.1 Consensus sec.	.	.	.	.	.	.	.	.	.	.	.	.	.	.	.	.	.	.	.	.	.	.	.	.	.	.	.	.	.	.	.	.	.	.	.	.	.	.	.	.	.	.
NEG Ram-20 HQ848062.1 Consensus sec.	.	.	.	.	.	.	.	.	.	.	.	.	.	.	.	.	.	.	.	.	.	.	.	.	.	.	.	.	.	.	.	.	.	.	.	.	.	.	.	.	.	.
NEG Ram-22 HQ848062.1 Consensus sec.	.	.	.	.	.	.	.	.	.	.	.	.	.	.	.	.	.	.	.	.	.	.	.	.	.	.	.	.	.	.	.	.	.	.	.	.	.	.	.	.	.	.
NEG Ram-05 HQ848062.1 Consensus sec.	.	.	.	.	.	.	.	.	.	.	.	.	.	.	.	.	.	.	.	.	.	.	.	.	.	.	.	.	.	.	.	.	.	.	.	.	.	.	.	.	.	.
NEG Ram-07 HQ848062.1 Consensus sec.	.	.	.	.	.	.	.	.	.	.	.	.	.	.	.	.	.	.	.	.	.	.	.	.	.	.	.	.	.	.	.	.	.	.	.	.	.	.	.	.	.	.
POS Ram-01 HQ848062.1 Consensus sec.	.	.	.	.	.	.	.	.	.	.	.	.	.	.	.	.	.	.	.	.	.	.	.	.	.	.	.	.	.	.	.	.	.	.	.	.	.	.	.	.	.	.
POS Ram-12 HQ848062.1 Consensus sec.	.	.	.	.	.	.	.	.	.	.	.	.	.	.	.	.	.	.	.	.	.	.	.	.	.	.	.	.	.	.	.	.	.	.	.	.	.	.	.	.	.	.
POS Ram-14 HQ848062.1 Consensus sec.	.	.	.	.	.	.	.	.	.	.	.	.	.	.	.	.	.	.	.	.	.	.	.	.	.	.	.	.	.	.	.	.	.	.	.	.	.	.	.	.	.	.
POS Ram-18 HQ848062.1 Consensus sec.	.	.	.	.	.	.	.	.	.	.	.	.	.	.	.	.	.	.	.	.	.	.	.	.	.	.	.	.	.	.	.	.	.	.	.	.	.	.	.	.	.	.
POS Ram-19 HQ848062.1 Consensus sec.	.	.	.	.	.	.	.	.	.	.	.	.	.	.	.	.	.	.	.	.	.	.	.	.	.	.	.	.	.	.	.	.	.	.	.	.	.	.	.	.	.	.
POS Ram-03 HQ848062.1 Consensus sec.	.	.	.	.	.	.	.	.	.	.	.	.	.	.	.	.	.	.	.	.	.	.	.	.	.	.	.	.	.	.	.	.	.	.	.	.	.	.	.	.	.	.
POS Ram-04 HQ848062.1 Consensus sec.	.	.	.	.	.	.	.	.	.	.	.	.	.	.	.	.	.	.	.	.	.	.	.	.	.	.	.	.	.	.	.	.	.	.	.	.	.	.	.	.	.	.
POS Ram-06 HQ848062.1 Consensus sec.	.	.	.	.	.	.	.	.	.	.	.	.	.	.	.	.	.	.	.	.	.	.	.	.	.	.	.	.	.	.	.	.	.	.	.	.	.	.	.	.	.	.
POS Ram-08 HQ848062.1 Consensus sec.	.	.	.	.	.	.	.	.	.	.	.	.	.	.	.	.	.	.	.	.	.	.	.	.	.	.	.	.	.	.	.	.	.	.	.	.	.	.	.	.	.	.
POS Ram-09 HQ848062.1 Consensus sec.	.	.	.	.	.	.	.	.	.	.	.	.	.	.	.	.	.	.	.	.	.	.	.	.	.	.	.	.	.	.	.	.	.	.	.	.	.	.	.	.	.	.
[truncated: 51 more columns]

## Sheet: ALL sequence JN184351.1
Position	1	2	3	4	5	6	7	8	9	10	11	12	13	14	15	16	17	18	19	20	21	22	23	24	25	26	27	28	29	30	31	32	33	34	35	36	37	38	39	40	41	42	43	44	45	46	47	48	49
JN184351.1SRL isolate 72 gag protein gene	M	A	K	Q	G	S	R	E	K	K	G	Y	P	E	L	K	E	V	I	K	A	T	C	K	I	K	I	G	P	G	K	E	T	L	T	E	G	N	C	L	W	A	L	K	T	V	D	F	I
NEG Ram-15 JN184351.1 Consensus sec.	.	.	.	.	.	.	.	.	.	.	.	.	.	.	.	.	.	.	.	.	.	.	.	.	.	.	.	.	.	.	.	.	.	.	.	.	.	.	.	.	.	.	.	.	.	.	.	.	.
NEG Ram-17 JN184351.1 Consensus sec.	.	.	.	.	.	.	.	.	.	.	.	.	.	.	.	.	.	A	.	.	.	.	.	.	.	.	.	.	.	.	.	.	.	.	.	.	.	.	.	.	.	.	.	.	.	.	.	.	.
NEG Ram-05 JN184351.1 Consensus sec.	.	.	.	.	.	.	.	.	.	.	.	.	.	.	.	.	.	.	.	.	.	.	.	.	.	.	.	.	.	.	.	.	.	.	.	.	.	.	.	.	.	.	.	.	.	.	.	.	.
NEG Ram-07 JN184351.1 Consensus sec.	.	.	.	.	.	.	.	.	.	.	.	.	.	.	.	.	.	A	.	.	.	.	.	.	.	.	.	.	.	.	.	.	.	.	.	.	.	.	.	.	.	.	.	.	.	.	.	.	.
POS Ram-01 JN184351.1 Consensus sec.	.	.	.	.	.	.	.	.	.	.	.	.	.	.	.	.	.	A	.	.	D	.	.	.	.	.	.	.	.	.	.	.	.	.	.	.	.	.	.	.	.	.	.	.	.	.	.	.	.
POS Ram-12 JN184351.1 Consensus sec.	.	.	.	.	.	.	.	.	.	.	.	.	.	.	.	.	.	.	.	.	.	.	.	.	.	.	.	.	.	.	.	.	.	.	.	.	.	.	.	.	.	.	.	.	.	.	.	.	.
POS Ram-14 JN184351.1 Consensus sec.	.	.	.	.	.	.	.	.	.	.	.	.	.	.	.	.	.	.	.	.	.	.	.	.	.	.	.	.	.	.	.	.	.	.	.	.	.	.	.	.	.	.	.	.	.	.	.	.	.
POS Ram-18 JN184351.1 Consensus sec.	.	.	.	.	.	.	.	.	.	.	.	.	.	.	.	.	.	.	.	.	.	.	.	.	.	.	.	.	.	.	.	.	.	.	.	.	.	.	.	.	.	.	.	.	.	.	.	.	.
POS Ram-19 JN184351.1 Consensus sec.	.	.	.	.	.	.	.	.	.	.	.	.	.	.	.	.	.	A	.	.	.	.	.	.	.	.	.	.	.	.	.	.	.	.	.	.	.	.	.	.	.	.	.	.	.	.	.	.	.
POS Ram-06 JN184351.1 Consensus sec.	.	.	.	.	.	.	.	.	.	.	.	.	.	.	.	.	.	A	.	.	D	.	.	.	.	.	.	.	.	.	.	.	.	.	.	.	.	.	.	.	.	.	.	.	.	.	.	.	.
POS Ram-08 JN184351.1 Consensus sec.	.	.	.	.	.	.	.	.	.	.	.	.	.	.	.	.	.	A	.	.	D	.	.	.	.	.	.	.	.	.	.	.	.	.	.	.	.	.	.	.	.	.	.	.	.	.	.	.	.
Position	81	82	83	84	85	86	87	88	89	90	91	92	93	94	95	96	97	98	99	100	101	102	103	104	105	106	107	108	109	110	111	112	113	114	115	116	117	118	119	120	121	122	123	124	125	126	127	128	129
JN184351.1SRL isolate 72 gag protein gene	R	E	F	A	S	L	Q	A	T	M	A	C	I	I	C	S	Q	M	G	M	K	P	E	T	V	Q	A	A	R	G	I	I	S	M	K	E	G	L	Q	E	A	E	E	E	K	E	K	K	V
NEG Ram-15 JN184351.1 Consensus sec.	.	.	.	.	.	.	.	.	.	.	.	.	.	.	.	.	.	.	.	.	.	.	.	.	.	.	.	.	.	.	.	.	.	.	.	.	.	.	.	.	.	.	.	.	.	.	.	.	.
NEG Ram-17 JN184351.1 Consensus sec.	.	.	.	D	.	.	.	.	.	.	.	.	L	M	.	.	.	.	.	.	.	.	.	.	.	.	.	.	.	.	.	V	.	.	.	.	.	.	.	G	E	K	A	.	.	.	.	.	.
NEG Ram-05 JN184351.1 Consensus sec.	.	.	.	.	.	.	.	.	.	.	.	.	.	.	.	.	.	.	.	.	.	.	.	.	.	.	.	.	.	.	.	.	.	.	.	.	.	.	.	.	.	.	.	.	.	.	.	.	.
NEG Ram-07 JN184351.1 Consensus sec.	.	.	.	.	.	.	.	.	.	L	.	.	L	M	.	.	.	.	.	.	.	.	.	.	.	.	.	.	Q	.	.	.	.	.	.	.	.	.	.	.	I	.	.	K	.	.	E	.	.
POS Ram-01 JN184351.1 Consensus sec.	.	.	.	D	.	.	.	.	.	.	.	.	L	M	.	.	L	.	.	.	.	.	.	.	.	.	.	.	.	.	.	M	.	.	.	.	.	I	.	?	E	.	.	.	.	.	.	.	.
POS Ram-12 JN184351.1 Consensus sec.	.	.	.	.	.	.	.	.	.	.	.	.	.	.	.	.	.	.	.	.	.	.	.	.	.	.	.	.	.	.	.	.	.	.	.	.	.	.	.	.	.	.	.	.	.	.	.	.	.
POS Ram-14 JN184351.1 Consensus sec.	.	.	.	.	.	.	.	.	.	.	.	.	.	.	.	.	.	.	.	.	.	.	.	.	.	.	.	.	.	.	.	.	.	.	.	.	.	.	.	.	.	.	.	.	.	.	.	.	.
POS Ram-18 JN184351.1 Consensus sec.	.	.	.	D	.	.	.	.	.	.	.	.	L	M	.	.	L	.	.	.	.	.	.	.	.	.	.	.	.	.	.	M	.	.	.	.	.	I	.	G	E	K	.	.	.	.	.	.	.
POS Ram-19 JN184351.1 Consensus sec.	.	.	.	.	.	.	.	.	.	L	.	.	V	M	.	.	.	.	.	.	.	.	.	.	.	.	.	.	Q	.	.	.	.	.	.	.	.	.	.	.	T	.	.	.	.	.	.	.	.
POS Ram-06 JN184351.1 Consensus sec.	.	.	.	D	.	.	.	.	.	.	.	.	L	M	.	.	L	.	.	.	.	.	.	.	.	.	.	.	.	.	.	M	.	.	.	.	.	I	.	G	E	K	.	.	.	.	.	.	.
POS Ram-08 JN184351.1 Consensus sec.	.	.	.	D	.	.	.	.	.	.	.	.	L	M	.	.	L	.	.	.	.	.	.	.	.	.	.	.	.	.	.	M	.	.	.	.	.	I	.	G	E	K	.	.	.	.	.	.	.
Position	161	162	163	164	165	166	167	168	169	170	171	172	173	174	175	176	177	178	179	180	181	182	183	184	185	186	187	188	189	190	191	192	193	194	195	196	197	198	199	200	201	202	203	204	205	206	207	208	209
JN184351.1SRL isolate 72 gag protein gene	V	V	F	Q	Q	L	Q	T	V	A	M	Q	H	G	L	V	S	E	D	F	E	R	Q	M	A	Y	Y	A	T	T	W	T	S	K	D	I	L	E	V	L	A	M	M	P	G	N	R	A	Q
NEG Ram-15 JN184351.1 Consensus sec.	.	.	.	.	.	.	.	.	.	.	.	.	.	.	.	.	.	.	.	.	.	.	.	.	.	.	.	.	.	.	.	.	.	.	.	.	.	.	.	.	.	.	.	.	.	.	.	.	.
NEG Ram-17 JN184351.1 Consensus sec.	.	I	.	.	.	.	.	.	.	.	.	.	.	.	.	.	.	.	.	.	.	.	.	.	.	.	.	.	.	.	.	.	.	.	.	L	.	.	.	.	.	.	.	.	.	.	.	.	.
NEG Ram-05 JN184351.1 Consensus sec.	.	.	.	.	.	.	.	.	.	.	.	.	.	.	.	.	.	.	.	.	.	.	.	.	.	.	.	.	.	.	.	.	.	.	.	.	.	.	.	.	.	.	.	.	.	.	.	.	.
NEG Ram-07 JN184351.1 Consensus sec.	.	.	.	.	.	.	.	.	.	.	.	.	.	.	.	.	.	.	.	.	.	.	.	.	.	.	.	.	.	.	.	.	.	.	.	.	.	.	.	.	.	.	.	.	.	.	.	.	.
POS Ram-01 JN184351.1 Consensus sec.	.	I	.	.	.	.	.	.	.	.	.	.	.	.	.	.	.	.	.	.	.	.	.	.	.	.	.	.	.	.	.	.	.	.	.	L	.	.	.	.	.	.	.	.	.	.	.	.	.
POS Ram-12 JN184351.1 Consensus sec.	.	.	.	.	.	.	.	.	.	.	.	.	.	.	.	.	.	.	.	.	.	.	.	.	.	.	.	.	.	.	.	.	.	.	.	.	.	.	.	.	.	.	.	.	.	.	.	.	.
POS Ram-14 JN184351.1 Consensus sec.	.	.	.	.	.	.	.	.	.	.	.	.	.	.	.	.	.	.	.	.	.	.	.	.	.	.	.	.	.	.	.	.	.	.	.	.	.	.	.	.	.	.	.	.	.	.	.	.	.
POS Ram-18 JN184351.1 Consensus sec.	.	I	.	.	.	.	.	.	.	.	.	.	.	.	.	.	.	.	.	.	.	.	.	L	.	.	.	.	.	.	.	.	.	.	.	L	.	.	.	.	.	.	.	.	.	.	.	.	.
POS Ram-19 JN184351.1 Consensus sec.	.	.	.	.	.	.	.	.	.	.	.	.	.	.	.	.	.	.	.	.	.	.	.	.	.	.	.	.	.	.	.	.	.	.	.	.	.	.	.	.	.	.	.	.	.	.	.	.	.
POS Ram-06 JN184351.1 Consensus sec.	.	I	.	.	.	.	.	.	.	.	.	.	.	.	.	.	.	.	.	.	.	.	.	.	.	.	.	.	.	.	.	.	.	.	.	L	.	.	.	.	.	.	.	.	.	.	.	.	.
POS Ram-08 JN184351.1 Consensus sec.	.	I	.	.	.	.	.	.	.	.	.	.	.	.	.	.	.	.	.	.	.	.	.	.	.	.	.	.	.	.	.	.	.	.	.	L	.	.	.	.	.	.	.	.	.	.	.	.	.
Position	241	242	243	244	245	246	247	248	249	250	251	252	253	254	255	256	257	258	259	260	261	262	263	264	265	266	267	268	269	270	271	272	273	274	275	276	277	278	279	280	281	282	283	284	285	286	287	288	289
JN184351.1SRL isolate 72 gag protein gene	M	G	V	G	Q	T	N	Q	Q	A	S	Q	A	N	M	D	Q	A	R	Q	I	C	L	Q	W	V	I	N	A	L	R	S	V	R	H	M	S	H	R	P	G	N	P	M	L	V	K	Q	K
NEG Ram-15 JN184351.1 Consensus sec.	.	.	.	.	.	.	.	.	.	.	.	.	.	.	.	.	.	.	.	.	.	.	.	.	.	.	.	.	.	.	.	.	.	.	.	.	.	.	.	.	.	.	.	.	.	.	.	.	.
NEG Ram-17 JN184351.1 Consensus sec.	.	.	.	.	.	.	.	.	.	.	.	.	.	.	.	.	.	.	.	.	L	.	.	.	.	.	.	.	.	.	.	.	.	.	.	.	A	.	.	.	.	.	.	.	.	I	.	.	.
NEG Ram-05 JN184351.1 Consensus sec.	.	.	.	.	.	.	.	.	.	.	.	.	.	.	.	.	.	.	.	.	.	.	.	.	.	.	.	.	.	.	.	.	.	.	.	.	.	.	.	.	.	.	.	.	.	.	.	.	.
NEG Ram-07 JN184351.1 Consensus sec.	.	.	.	.	.	.	.	.	.	.	.	.	.	.	.	.	.	.	.	.	.	.	.	.	.	.	.	.	.	.	.	.	.	.	.	.	.	.	.	.	.	.	.	.	.	.	.	.	.
POS Ram-01 JN184351.1 Consensus sec.	.	.	.	.	.	.	.	.	.	.	.	.	.	.	.	.	.	.	.	.	.	.	.	.	.	.	.	.	.	.	.	.	.	.	.	.	.	.	K	.	.	.	.	.	.	.	.	.	.
POS Ram-12 JN184351.1 Consensus sec.	.	.	.	.	.	.	.	.	.	.	.	.	.	.	.	.	.	.	.	.	.	.	.	.	.	.	.	.	.	.	.	.	.	.	.	.	.	.	.	.	.	.	.	.	.	.	.	.	.
POS Ram-14 JN184351.1 Consensus sec.	.	.	.	.	.	.	.	.	.	.	.	.	.	.	.	.	.	.	.	.	.	.	.	.	.	.	.	.	.	.	.	.	.	.	.	.	.	.	.	.	.	.	.	.	.	.	.	.	.
POS Ram-18 JN184351.1 Consensus sec.	.	.	.	.	.	.	.	.	.	.	.	.	.	.	.	.	.	.	.	.	.	.	.	.	.	.	.	T	.	.	.	.	.	.	.	.	.	.	.	.	.	.	.	.	.	.	.	.	.
POS Ram-19 JN184351.1 Consensus sec.	.	.	.	.	.	.	.	.	.	.	.	.	.	.	.	.	.	.	.	.	.	.	.	.	.	.	.	.	.	.	.	.	.	.	.	.	.	.	.	.	.	.	.	.	.	.	.	.	.
POS Ram-06 JN184351.1 Consensus sec.	.	.	.	.	.	.	.	.	.	.	.	.	.	.	.	.	.	.	.	.	.	.	.	.	.	.	.	.	.	.	.	.	.	.	.	.	.	.	K	.	.	.	.	.	.	.	.	.	.
POS Ram-08 JN184351.1 Consensus sec.	.	.	.	.	.	.	.	.	.	.	.	.	.	.	.	.	.	.	.	.	.	.	.	.	.	.	.	.	.	.	.	.	.	.	.	.	.	.	K	.	.	.	.	.	.	.	.	.	.
Position	321	322	323	324	325	326	327	328	329	330	331	332	333	334	335	336	337	338	339	340	341	342	343	344	345	346	347	348	349	350	351	352	353	354	355	356	357	358	359	360	361	362	363	364	365	366	367	368	369
JN184351.1SRL isolate 72 gag protein gene	T	L	S	Y	T	N	A	S	T	D	C	Q	K	Q	M	D	R	V	L	G	Q	R	V	Q	Q	A	T	V	E	E	K	M	Q	A	C	R	D	V	G	S	E	G	F	K	M	Q	L	L	A
NEG Ram-15 JN184351.1 Consensus sec.	.	.	.	.	.	.	.	.	.	.	.	.	.	.	.	.	.	.	.	.	.	.	.	.	.	.	.	.	.	.	.	.	.	.	.	.	.	.	.	.	.	.	.	.	.	.	.	.	.
NEG Ram-17 JN184351.1 Consensus sec.	.	.	.	.	.	.	.	.	.	.	.	.	.	.	.	.	.	.	.	.	T	.	.	.	.	.	.	.	.	.	.	.	.	.	.	.	.	.	.	.	.	.	.	.	.	.	.	.	.
NEG Ram-05 JN184351.1 Consensus sec.	.	.	.	.	.	.	.	.	.	.	.	.	.	.	.	.	.	.	.	.	.	.	.	.	.	.	.	.	.	.	.	.	.	.	.	.	.	.	.	.	.	.	.	.	.	.	.	.	.
NEG Ram-07 JN184351.1 Consensus sec.	.	.	.	.	.	.	.	.	.	.	.	.	.	.	.	.	.	.	.	.	T	.	.	.	.	.	.	.	.	.	.	.	.	.	.	.	.	.	.	.	.	.	.	.	.	.	.	.	.
POS Ram-01 JN184351.1 Consensus sec.	.	.	.	.	.	.	.	.	.	.	.	.	.	.	.	.	.	.	.	.	T	.	.	.	.	.	.	.	.	.	.	.	.	.	.	.	.	.	.	.	.	.	.	.	.	.	.	.	.
POS Ram-12 JN184351.1 Consensus sec.	.	.	.	.	.	.	.	.	.	.	.	.	.	.	.	.	.	.	.	.	.	.	.	.	.	.	.	.	.	.	.	.	.	.	.	.	.	.	.	.	.	.	.	.	.	.	.	.	.
POS Ram-14 JN184351.1 Consensus sec.	.	.	.	.	.	.	.	.	.	.	.	.	.	.	.	.	.	.	.	.	.	.	.	.	.	.	.	.	.	.	.	.	.	.	.	.	.	.	.	.	.	.	.	.	.	.	.	.	.
POS Ram-18 JN184351.1 Consensus sec.	.	.	.	.	.	.	.	.	.	.	.	.	.	.	.	.	.	.	.	.	T	.	.	.	.	.	.	.	.	.	.	.	.	.	.	.	.	.	.	.	.	.	.	.	.	.	.	.	.
POS Ram-19 JN184351.1 Consensus sec.	.	.	.	.	.	.	.	.	.	.	.	.	.	.	.	.	.	.	.	.	T	.	.	.	.	.	.	.	.	.	.	.	.	.	.	.	.	.	.	.	.	.	.	.	.	.	.	.	.
POS Ram-06 JN184351.1 Consensus sec.	.	.	.	.	.	.	.	.	.	.	.	.	.	.	.	.	.	.	.	.	T	.	.	.	.	.	.	.	.	.	.	.	.	.	.	.	.	.	.	.	.	.	.	.	.	.	.	.	.
POS Ram-08 JN184351.1 Consensus sec.	.	.	.	.	.	.	.	.	.	.	.	.	.	.	.	.	.	.	.	.	T	.	.	.	.	.	.	.	.	.	.	.	.	.	.	.	.	.	.	.	.	.	.	.	.	.	.	.	.
Position	401	402	403	404	405	406	407	408	409	410	411	412	413	414	415	416	417	418	419	420	421	422	423	424	425	426	427	428	429	430	431	432	433	434	435	436	437	438	439	440
JN184351.1SRL isolate 72 gag protein gene	G	I	I	C	H	H	C	G	K	K	G	H	M	Q	K	D	C	R	Q	K	K	Q	Q	G	N	N	R	R	G	P	R	V	V	P	S	A	P	P	M	L
NEG Ram-15 JN184351.1 Consensus sec.	.	.	.	.	.	.	.	.	.	.	.	.	.	.	.	.	.	.	.	.	.	.	.	.	.	.	.	.	.	.	.	.	.	.	.	.	.	.	.	.
NEG Ram-17 JN184351.1 Consensus sec.	.	.	.	.	.	.	.	.	.	R	.	.	.	.	.	.	.	.	.	.	.	.	.	.	.	.	.	.	.	.	.	.	.	.	.	.	.	.	.	.
NEG Ram-05 JN184351.1 Consensus sec.	.	.	.	.	.	.	.	.	.	.	.	.	.	.	.	.	.	.	.	.	.	.	.	.	.	.	.	.	.	.	.	.	.	.	.	.	.	.	.	.
NEG Ram-07 JN184351.1 Consensus sec.	.	V	.	.	.	.	.	.	.	R	.	.	.	.	.	.	.	.	.	.	.	.	.	.	.	K	G	.	.	.	.	.	.	.	.	.	.	.	.	.
POS Ram-01 JN184351.1 Consensus sec.	.	.	.	.	.	.	.	.	.	R	.	.	.	.	.	.	.	.	.	.	.	.	.	.	.	K	G	.	.	.	.	.	.	.	.	.	.	.	.	.
POS Ram-12 JN184351.1 Consensus sec.	.	.	.	.	.	.	.	.	.	.	.	.	.	.	.	.	.	.	.	.	.	.	.	.	.	.	.	.	.	.	.	.	.	.	.	.	.	.	.	.
POS Ram-14 JN184351.1 Consensus sec.	.	.	.	.	.	.	.	.	.	.	.	.	.	.	.	.	.	.	.	.	.	.	.	.	.	.	.	.	.	.	.	.	.	.	.	.	.	.	.	.
POS Ram-18 JN184351.1 Consensus sec.	.	.	.	.	.	.	.	.	.	.	.	.	.	.	R	.	.	.	K	.	.	.	.	.	.	.	K	.	.	.	.	.	.	.	.	.	.	.	.	.
POS Ram-19 JN184351.1 Consensus sec.	.	.	.	.	.	.	.	.	.	R	.	.	.	.	.	.	.	.	.	.	.	.	.	.	.	K	G	.	.	.	.	.	.	.	.	.	.	.	.	.
POS Ram-06 JN184351.1 Consensus sec.	.	.	T	.	.	.	.	.	.	R	.	.	.	.	.	.	.	.	.	.	.	.	.	.	.	K	G	.	.	.	.	.	.	.	.	.	.	.	.	.
POS Ram-08 JN184351.1 Consensus sec.	.	.	.	.	.	.	.	.	.	R	.	.	.	.	.	.	.	.	.	.	.	.	.	.	.	K	G	.	.	.	.	.	.	.	.	.	.	.	.	.
[truncated: 31 more columns]

## Sheet: ALL sequence JN184352.1
Position	1	2	3	4	5	6	7	8	9	10	11	12	13	14	15	16	17	18	19	20	21	22	23	24	25	26	27	28	29	30	31	32	33	34	35	36	37	38	39	40	41	42	43	44	45	46	47	48	49
JN184352.1 SRL isolate 160 gag protein gene	M	A	K	Q	G	S	K	E	K	K	G	Y	P	E	L	K	E	V	I	K	A	T	C	K	I	K	I	G	P	G	K	E	T	L	T	E	G	N	C	L	W	A	L	K	T	V	D	F	I
NEG Ram-13 JN184352.1 Consensus sec.	.	.	.	.	.	.	.	.	.	.	.	.	.	.	.	.	.	A	.	.	.	.	.	.	.	.	.	.	.	.	.	.	.	.	.	.	.	.	.	.	.	.	.	.	.	.	.	.	.
NEG Ram-02 JN184352.1 Consensus sec.	.	.	.	.	.	.	.	.	.	.	.	.	.	.	.	.	.	.	.	.	.	.	.	.	.	.	.	.	.	.	.	.	.	.	.	.	.	.	.	.	.	.	.	.	.	.	.	.	.
NEG Ram-05 JN184352.1 Consensus sec.	.	.	.	.	.	.	.	.	.	.	.	.	.	.	.	.	.	A	.	.	.	.	.	.	.	.	.	.	.	.	.	.	.	.	.	.	.	.	.	.	.	.	.	.	.	.	.	.	.
POS Ram-12 JN184352.1 Consensus sec.	.	.	.	.	.	.	.	.	.	.	.	.	.	.	.	.	.	A	.	.	D	.	.	.	.	.	.	.	.	.	.	.	.	.	.	.	.	.	.	.	.	.	.	.	.	.	.	.	.
POS Ram-18 JN184352.1 Consensus sec.	.	.	.	.	.	.	.	.	.	.	.	.	.	.	.	.	.	A	.	.	D	.	.	.	.	.	.	.	.	.	.	.	.	.	.	.	.	.	.	.	.	.	.	.	.	.	.	.	.
POS Ram-03 JN184352.1 Consensus sec.	.	.	.	.	.	.	.	.	.	.	.	.	.	.	.	.	.	.	.	.	.	.	.	.	.	.	.	.	.	.	.	.	.	.	.	.	.	.	.	.	.	.	.	.	.	.	.	.	.
POS Ram-06 JN184352.1 Consensus sec.	.	.	.	.	.	.	.	.	.	.	.	.	.	.	.	.	.	.	.	.	.	.	.	.	.	.	.	.	.	.	.	.	.	.	.	.	.	.	.	.	.	.	.	.	.	.	.	.	.
POS Ram-09 JN184352.1 Consensus sec.	.	.	.	.	.	.	.	.	.	.	.	.	.	.	.	.	.	.	.	.	.	.	.	.	.	.	.	.	.	.	.	.	.	.	.	.	.	.	.	.	.	.	.	.	.	.	.	.	.
Position	81	82	83	84	85	86	87	88	89	90	91	92	93	94	95	96	97	98	99	100	101	102	103	104	105	106	107	108	109	110	111	112	113	114	115	116	117	118	119	120	121	122	123	124	125	126	127	128	129
JN184352.1 SRL isolate 160 gag protein gene	R	E	F	A	S	L	Q	A	T	M	A	C	L	M	C	S	Q	M	G	M	K	P	E	T	V	Q	A	A	R	G	I	I	S	M	K	E	G	I	Q	E	I	E	E	E	K	G	K	K	V
NEG Ram-13 JN184352.1 Consensus sec.	.	.	.	.	.	.	.	.	.	.	.	.	V	.	.	.	.	.	.	.	.	.	.	.	.	.	.	.	Q	.	.	.	.	.	.	.	.	L	.	.	.	.	.	G	.	E	.	.	.
NEG Ram-02 JN184352.1 Consensus sec.	.	.	.	.	.	.	.	.	.	.	.	.	.	.	.	.	.	.	.	.	.	.	.	.	.	.	.	.	.	.	.	.	.	.	.	.	.	.	.	.	.	.	.	.	.	.	.	.	.
NEG Ram-05 JN184352.1 Consensus sec.	.	.	.	.	.	.	.	.	.	.	.	.	V	.	.	.	.	.	.	.	.	.	.	.	.	.	.	.	Q	.	.	.	.	.	.	.	.	L	.	.	.	.	.	G	.	.	.	.	.
POS Ram-12 JN184352.1 Consensus sec.	.	.	.	D	.	.	.	.	.	.	.	.	.	.	.	.	L	.	.	.	.	.	.	.	.	.	.	.	.	.	.	M	.	.	.	.	.	.	.	?	K	K	.	.	.	E	.	.	.
POS Ram-18 JN184352.1 Consensus sec.	.	.	.	D	.	.	.	.	.	.	.	.	.	.	.	.	L	.	.	.	.	.	.	.	.	.	.	.	.	.	.	M	.	.	.	.	.	.	.	G	K	.	.	.	.	E	.	.	.
POS Ram-03 JN184352.1 Consensus sec.	.	.	.	.	.	.	.	.	.	.	.	.	.	.	.	.	.	.	.	.	.	.	.	.	.	.	.	.	.	.	.	.	.	.	.	.	.	.	.	.	.	.	.	.	.	.	.	.	.
POS Ram-06 JN184352.1 Consensus sec.	.	.	.	.	.	.	.	.	.	.	.	.	.	.	.	.	.	.	.	.	.	.	.	.	.	.	.	.	.	.	.	.	.	.	.	.	.	.	.	.	.	.	.	.	.	.	.	.	.
POS Ram-09 JN184352.1 Consensus sec.	.	.	.	.	.	.	.	.	.	.	.	.	.	.	.	.	.	.	.	.	.	.	.	.	.	.	.	.	.	.	.	.	.	.	.	.	.	.	.	.	.	.	.	.	.	.	.	.	.
Position	161	162	163	164	165	166	167	168	169	170	171	172	173	174	175	176	177	178	179	180	181	182	183	184	185	186	187	188	189	190	191	192	193	194	195	196	197	198	199	200	201	202	203	204	205	206	207	208	209
JN184352.1 SRL isolate 160 gag protein gene	V	I	F	Q	Q	L	Q	T	V	A	M	Q	H	G	L	V	S	E	D	F	E	R	Q	L	A	Y	Y	A	T	T	W	T	S	K	D	V	L	E	V	L	A	M	M	P	G	N	R	A	Q
NEG Ram-13 JN184352.1 Consensus sec.	.	.	.	.	.	.	.	.	.	.	.	.	.	.	.	.	.	.	.	.	.	.	.	.	.	.	.	.	.	.	.	.	.	.	.	L	.	.	.	.	.	.	.	.	.	.	.	.	.
NEG Ram-02 JN184352.1 Consensus sec.	.	.	.	.	.	.	.	.	.	.	.	.	.	.	.	.	.	.	.	.	.	.	.	.	.	.	.	.	.	.	.	.	.	.	.	.	.	.	.	.	.	.	.	.	.	.	.	.	.
NEG Ram-05 JN184352.1 Consensus sec.	.	.	.	.	.	.	.	.	.	.	.	.	.	.	.	.	.	.	.	.	.	.	.	.	.	.	.	.	.	.	.	.	.	.	.	L	.	.	.	.	.	.	.	.	.	.	.	.	.
POS Ram-12 JN184352.1 Consensus sec.	.	.	.	.	.	.	.	.	.	.	.	.	.	.	.	.	.	.	.	.	.	.	.	.	.	.	.	.	.	.	.	.	.	.	.	L	.	.	.	.	.	.	.	.	.	.	.	.	.
POS Ram-18 JN184352.1 Consensus sec.	.	.	.	.	.	.	.	.	.	.	.	.	.	.	.	.	.	.	.	.	.	.	.	.	.	.	.	.	.	.	.	.	.	.	.	L	.	.	.	.	.	.	.	.	.	.	.	.	.
POS Ram-03 JN184352.1 Consensus sec.	.	.	.	.	.	.	.	.	.	.	.	.	.	.	.	.	.	.	.	.	.	.	.	.	.	.	.	.	.	.	.	.	.	.	.	.	.	.	.	.	.	.	.	.	.	.	.	.	.
POS Ram-06 JN184352.1 Consensus sec.	.	.	.	.	.	.	.	.	.	.	.	.	.	.	.	.	.	.	.	.	.	.	.	.	.	.	.	.	.	.	.	.	.	.	.	.	.	.	.	.	.	.	.	.	.	.	.	.	.
POS Ram-09 JN184352.1 Consensus sec.	.	.	.	.	.	.	.	.	.	.	.	.	.	.	.	.	.	.	.	.	.	.	.	.	.	.	.	.	.	.	.	.	.	.	.	.	.	.	.	.	.	.	.	.	.	.	.	.	.
Position	241	242	243	244	245	246	247	248	249	250	251	252	253	254	255	256	257	258	259	260	261	262	263	264	265	266	267	268	269	270	271	272	273	274	275	276	277	278	279	280	281	282	283	284	285	286	287	288	289
JN184352.1 SRL isolate 160 gag protein gene	M	G	V	G	Q	T	N	Q	Q	A	S	Q	A	N	M	D	Q	A	R	Q	I	C	L	Q	W	V	I	N	A	L	R	S	V	R	H	M	S	H	R	P	G	N	P	M	L	V	K	Q	K
NEG Ram-13 JN184352.1 Consensus sec.	.	.	.	.	.	.	.	.	.	.	A	.	.	.	.	.	.	.	.	.	.	.	.	.	.	.	.	T	.	.	.	.	.	.	.	.	.	.	.	.	.	.	.	.	.	.	.	.	.
NEG Ram-02 JN184352.1 Consensus sec.	.	.	.	.	.	.	.	.	.	.	.	.	.	.	.	.	.	.	.	.	.	.	.	.	.	.	.	.	.	.	.	.	.	.	.	.	.	.	.	.	.	.	.	.	.	.	.	.	.
NEG Ram-05 JN184352.1 Consensus sec.	.	.	.	.	.	.	.	.	.	.	A	.	.	.	.	.	.	.	.	.	.	.	.	.	.	.	.	T	.	.	.	.	.	.	.	.	.	.	.	.	.	.	.	.	.	.	.	.	.
POS Ram-12 JN184352.1 Consensus sec.	.	.	.	.	.	.	.	.	.	.	.	.	.	.	.	.	.	.	.	.	.	.	.	.	.	.	.	T	.	.	.	.	.	.	.	.	.	.	.	.	.	.	.	.	.	.	.	.	.
POS Ram-18 JN184352.1 Consensus sec.	.	.	.	.	.	.	.	.	.	.	.	.	.	.	.	.	.	.	.	.	.	.	.	.	.	.	.	T	.	.	.	.	.	.	.	.	.	.	.	.	.	.	.	.	.	.	.	.	.
POS Ram-03 JN184352.1 Consensus sec.	.	.	.	.	.	.	.	.	.	.	.	.	.	.	.	.	.	.	.	.	.	.	.	.	.	.	.	.	.	.	.	.	.	.	.	.	.	.	.	.	.	.	.	.	.	.	.	.	.
POS Ram-06 JN184352.1 Consensus sec.	.	.	.	.	.	.	.	.	.	.	.	.	.	.	.	.	.	.	.	.	.	.	.	.	.	.	.	.	.	.	.	.	.	.	.	.	.	.	.	.	.	.	.	.	.	.	.	.	.
POS Ram-09 JN184352.1 Consensus sec.	.	.	.	.	.	.	.	.	.	.	.	.	.	.	.	.	.	.	.	.	.	.	.	.	.	.	.	.	.	.	.	.	.	.	.	.	.	.	.	.	.	.	.	.	.	.	.	.	.
Position	321	322	323	324	325	326	327	328	329	330	331	332	333	334	335	336	337	338	339	340	341	342	343	344	345	346	347	348	349	350	351	352	353	354	355	356	357	358	359	360	361	362	363	364	365	366	367	368	369
JN184352.1 SRL isolate 160 gag protein gene	T	L	S	Y	T	N	A	S	T	D	C	Q	K	Q	M	D	R	V	L	G	T	R	V	Q	Q	A	T	V	E	E	K	M	Q	A	C	R	D	V	G	S	E	G	F	K	M	Q	L	L	A
NEG Ram-13 JN184352.1 Consensus sec.	.	.	.	.	.	.	.	.	.	.	.	.	.	.	.	.	.	.	.	.	.	.	.	.	.	.	.	.	.	.	.	.	.	.	.	.	.	.	.	.	.	.	.	.	.	.	.	.	.
NEG Ram-02 JN184352.1 Consensus sec.	.	.	.	.	.	.	.	.	.	.	.	.	.	.	.	.	.	.	.	.	.	.	.	.	.	.	.	.	.	.	.	.	.	.	.	.	.	.	.	.	.	.	.	.	.	.	.	.	.
NEG Ram-05 JN184352.1 Consensus sec.	.	.	.	.	.	.	.	.	.	.	.	.	.	.	.	.	.	.	.	.	.	.	.	.	.	.	.	.	.	.	.	.	.	.	.	.	.	.	.	.	.	.	.	.	.	.	.	.	.
POS Ram-12 JN184352.1 Consensus sec.	.	.	.	.	.	.	.	.	.	.	.	.	.	.	.	.	.	.	.	.	.	.	.	.	.	.	.	.	.	.	.	.	.	.	.	.	.	.	.	.	.	.	.	.	.	.	.	.	.
POS Ram-18 JN184352.1 Consensus sec.	.	.	.	.	.	.	.	.	.	.	.	.	.	.	.	.	.	.	.	.	.	.	.	.	.	.	.	.	.	.	.	.	.	.	.	.	.	.	.	.	.	.	.	.	.	.	.	.	.
POS Ram-03 JN184352.1 Consensus sec.	.	.	.	.	.	.	.	.	.	.	.	.	.	.	.	.	.	.	.	.	.	.	.	.	.	.	.	.	.	.	.	.	.	.	.	.	.	.	.	.	.	.	.	.	.	.	.	.	.
POS Ram-06 JN184352.1 Consensus sec.	.	.	.	.	.	.	.	.	.	.	.	.	.	.	.	.	.	.	.	.	.	.	.	.	.	.	.	.	.	.	.	.	.	.	.	.	.	.	.	.	.	.	.	.	.	.	.	.	.
POS Ram-09 JN184352.1 Consensus sec.	.	.	.	.	.	.	.	.	.	.	.	.	.	.	.	.	.	.	.	.	.	.	.	.	.	.	.	.	.	.	.	.	.	.	.	.	.	.	.	.	.	.	.	.	.	.	.	.	.
Position	401	402	403	404	405	406	407	408	409	410	411	412	413	414	415	416	417	418	419	420	421	422	423	424	425	426	427	428	429	430	431	432	433	434	435	436	437	438	439	440	441	442
JN184352.1 SRL isolate 160 gag protein gene	R	Q	G	I	I	C	H	H	C	G	K	K	G	H	M	Q	K	D	C	R	Q	K	K	Q	Q	G	N	N	R	R	G	P	R	V	V	P	S	A	P	P	M	L
NEG Ram-13 JN184352.1 Consensus sec.	.	.	.	.	.	.	.	.	.	.	.	R	.	.	.	.	.	.	.	.	.	.	.	.	.	.	.	K	G	.	.	.	.	.	.	.	.	.	.	.	.	.
NEG Ram-02 JN184352.1 Consensus sec.	.	.	.	.	.	.	.	.	.	.	.	.	.	.	.	.	.	.	.	.	.	.	.	.	.	.	.	.	.	.	.	.	.	.	.	.	.	.	.	.	.	.
NEG Ram-05 JN184352.1 Consensus sec.	.	.	.	.	.	.	.	.	.	.	.	R	.	.	.	.	.	.	.	.	.	.	.	.	.	.	.	K	G	.	.	.	.	.	.	.	.	.	.	.	.	.
POS Ram-12 JN184352.1 Consensus sec.	.	.	.	.	.	.	.	.	.	.	.	R	.	.	.	.	.	.	.	.	.	.	.	.	.	.	.	K	G	.	.	.	.	.	.	.	.	.	.	.	.	.
POS Ram-18 JN184352.1 Consensus sec.	.	.	.	.	.	.	.	.	.	.	.	.	.	.	.	.	R	.	.	.	K	.	.	.	.	.	.	.	K	.	.	.	.	.	.	.	.	.	.	.	.	.
POS Ram-03 JN184352.1 Consensus sec.	.	.	.	.	.	.	.	.	.	.	.	.	.	.	.	.	.	.	.	.	.	.	.	.	.	.	.	.	.	.	.	.	.	.	.	.	.	.	.	.	.	.
POS Ram-06 JN184352.1 Consensus sec.	.	.	.	.	.	.	.	.	.	.	.	.	.	.	.	.	.	.	.	.	.	.	.	.	.	.	.	.	.	.	.	.	.	.	.	.	.	.	.	.	.	.
POS Ram-09 JN184352.1 Consensus sec.	.	.	.	.	.	.	.	.	.	.	.	.	.	.	.	.	.	.	.	.	.	.	.	.	.	.	.	.	.	.	.	.	.	.	.	.	.	.	.	.	.	.
[truncated: 31 more columns]

## Sheet: ALL sequence JN184353.1
Position	1	2	3	4	5	6	7	8	9	10	11	12	13	14	15	16	17	18	19	20	21	22	23	24	25	26	27	28	29	30	31	32	33	34	35	36	37	38	39	40	41	42	43	44	45	46	47	48	49
JN184353.1 SRL isolate 166 gag protein gene	M	A	K	Q	G	S	R	E	K	K	G	Y	P	E	L	K	E	V	I	K	A	T	C	K	I	R	I	G	P	G	K	E	T	L	T	E	G	N	C	L	W	A	L	K	T	I	D	F	I
NEG Ram-13 JN184353.1 Consensus sec.	.	.	.	.	.	.	.	.	.	.	.	.	.	.	.	.	.	.	.	.	.	.	.	.	.	.	.	.	.	.	.	.	.	.	.	.	.	.	.	.	.	.	.	.	.	.	.	.	.
NEG Ram-15 JN184353.1 Consensus sec.	.	.	.	.	.	.	.	.	.	.	.	.	.	.	.	.	.	.	.	.	.	.	.	.	L	K	.	.	.	.	.	.	.	.	.	.	.	.	.	.	.	.	.	.	.	V	.	.	.
NEG Ram-17 JN184353.1 Consensus sec.	.	.	.	.	.	.	.	.	.	.	.	.	.	.	.	.	.	.	.	.	.	.	.	.	.	.	.	.	.	.	.	.	.	.	.	.	.	.	.	.	.	.	.	.	.	.	.	.	.
NEG Ram-02 JN184353.1 Consensus sec.	.	.	.	.	.	.	.	.	.	.	.	.	.	.	.	.	.	.	.	.	.	.	.	.	.	.	.	.	.	.	.	.	.	.	.	.	.	.	.	.	.	.	.	.	.	.	.	.	.
NEG Ram-05 JN184353.1 Consensus sec.	.	.	.	.	.	.	.	.	.	.	.	.	.	.	.	.	.	.	.	.	.	.	.	.	.	.	.	.	.	.	.	.	.	.	.	.	.	.	.	.	.	.	.	.	.	.	.	.	.
NEG Ram-07 JN184353.1 Consensus sec.	.	.	.	.	.	.	.	.	.	.	.	.	.	.	.	.	.	.	.	.	.	.	.	.	.	K	.	.	.	.	.	.	.	.	.	.	.	.	.	.	.	.	.	.	.	V	.	S	.
POS Ram-01 JN184353.1 Consensus sec.	.	.	.	.	.	.	.	.	.	.	.	.	.	.	.	.	.	.	.	.	.	.	.	.	.	.	.	.	.	.	.	.	.	.	.	.	.	.	.	.	.	.	.	.	.	.	.	.	.
POS Ram-12 JN184353.1 Consensus sec.	.	.	.	.	.	.	.	.	.	.	.	.	.	.	.	.	.	A	.	.	D	.	.	.	.	K	.	.	.	.	.	.	.	.	.	.	.	.	.	.	.	.	F	.	.	V	.	.	.
POS Ram-14 JN184353.1 Consensus sec.	.	.	.	.	.	.	.	.	.	.	.	.	.	.	.	.	.	A	.	.	D	.	.	.	.	K	.	.	.	.	.	.	.	.	.	.	.	.	.	.	.	.	.	.	.	V	.	.	.
POS Ram-18 JN184353.1 Consensus sec.	.	.	.	.	.	.	.	.	.	.	.	.	.	.	.	.	.	.	.	.	.	.	.	.	.	.	.	.	.	.	.	.	.	.	.	.	.	.	.	.	.	.	.	.	.	.	.	.	.
POS Ram-19 JN184353.1 Consensus sec.	.	.	.	.	.	.	.	.	.	.	.	.	.	.	.	.	.	A	.	.	D	.	.	.	.	K	.	.	.	.	.	.	.	.	.	.	.	.	.	.	.	.	.	.	.	V	.	.	.
POS Ram-03 JN184353.1 Consensus sec.	.	.	.	.	.	.	.	.	.	.	.	.	.	.	.	.	.	.	.	.	.	.	.	.	.	.	.	.	.	.	.	.	.	.	.	.	.	.	.	.	.	.	.	.	.	.	.	.	.
POS Ram-04 JN184353.1 Consensus sec.	.	.	.	.	.	.	.	.	.	.	.	.	.	.	.	.	.	A	.	.	.	.	.	.	.	K	.	.	.	.	.	.	.	.	.	.	.	.	.	.	.	.	.	.	.	V	.	.	.
POS Ram-06 JN184353.1 Consensus sec.	.	.	.	.	.	.	.	.	.	.	.	.	.	.	.	.	.	A	.	.	D	.	.	.	.	K	.	.	.	.	.	.	.	.	.	.	.	.	.	.	.	.	.	.	.	V	.	.	.
POS Ram-08 JN184353.1 Consensus sec.	.	.	.	.	.	.	.	.	.	.	.	.	.	.	.	.	.	A	.	.	D	.	.	.	.	K	.	.	.	.	.	.	.	.	.	.	.	.	.	.	.	.	.	.	.	V	.	.	.
POS Ram-09 JN184353.1 Consensus sec.	.	.	.	.	.	.	.	.	.	.	.	.	.	.	.	.	.	A	.	.	D	.	.	.	.	K	.	.	.	.	.	.	.	.	.	.	.	.	.	.	.	.	.	.	.	V	.	.	.
Position	81	82	83	84	85	86	87	88	89	90	91	92	93	94	95	96	97	98	99	100	101	102	103	104	105	106	107	108	109	110	111	112	113	114	115	116	117	118	119	120	121	122	123	124	125	126	127	128	129
JN184353.1 SRL isolate 166 gag protein gene	R	E	F	A	S	L	Q	A	T	M	A	C	L	M	C	S	Q	M	G	M	K	P	E	T	V	Q	A	A	R	G	I	I	S	M	K	E	G	L	Q	E	I	E	G	E	K	E	K	K	V
NEG Ram-13 JN184353.1 Consensus sec.	.	.	.	.	.	.	.	.	.	.	.	.	.	.	.	.	.	.	.	.	.	.	.	.	.	.	.	.	.	.	.	.	.	.	.	.	.	.	.	.	.	.	.	.	.	.	.	.	.
NEG Ram-15 JN184353.1 Consensus sec.	.	.	.	.	.	.	.	.	.	.	.	.	.	.	.	.	.	.	.	.	.	.	.	.	.	.	.	.	K	.	.	L	.	.	.	.	.	.	.	.	A	.	E	.	.	.	.	.	.
NEG Ram-17 JN184353.1 Consensus sec.	.	.	.	.	.	.	.	.	.	.	.	.	.	.	.	.	.	.	.	.	.	.	.	.	.	.	.	.	.	.	.	.	.	.	.	.	.	.	.	.	.	.	.	.	.	.	.	.	.
NEG Ram-02 JN184353.1 Consensus sec.	.	.	.	.	.	.	.	.	.	.	.	.	.	.	.	.	.	.	.	.	.	.	.	.	.	.	.	.	.	.	.	.	.	.	.	.	.	.	.	.	.	.	.	.	.	.	.	.	.
NEG Ram-05 JN184353.1 Consensus sec.	.	.	.	.	.	.	.	.	.	.	.	.	.	.	.	.	.	.	.	.	.	.	.	.	.	.	.	.	.	.	.	.	.	.	.	.	.	.	.	.	.	.	.	.	.	.	.	.	.
NEG Ram-07 JN184353.1 Consensus sec.	.	.	.	.	.	.	.	.	.	.	.	.	.	.	.	.	.	.	.	.	.	.	.	.	.	.	.	.	.	.	.	L	.	.	.	.	.	.	.	.	A	.	E	.	.	.	.	.	.
POS Ram-01 JN184353.1 Consensus sec.	.	.	.	.	.	.	.	.	.	.	.	.	.	.	.	.	.	.	.	.	.	.	.	.	.	.	.	.	.	.	.	.	.	.	.	.	.	.	.	.	.	.	.	.	.	.	.	.	.
POS Ram-12 JN184353.1 Consensus sec.	.	.	.	D	.	.	.	.	.	.	.	.	.	.	.	.	L	.	.	.	.	.	.	.	.	.	.	.	.	.	.	M	.	.	.	.	.	I	.	G	E	K	E	.	.	.	.	.	.
POS Ram-14 JN184353.1 Consensus sec.	.	.	.	D	.	.	.	.	.	.	.	.	.	.	.	.	L	.	.	.	.	.	.	.	.	.	.	.	.	.	.	M	.	.	.	.	.	I	.	G	?	.	E	.	.	.	.	.	.
POS Ram-18 JN184353.1 Consensus sec.	.	.	.	.	.	.	.	.	.	.	.	.	.	.	.	.	.	.	.	.	.	.	.	.	.	.	.	.	.	.	.	.	.	.	.	.	.	.	.	.	.	.	.	.	.	.	.	.	.
POS Ram-19 JN184353.1 Consensus sec.	.	.	.	D	.	.	.	.	.	.	.	.	.	.	.	.	L	.	.	.	.	.	.	.	.	.	.	.	.	.	.	M	.	.	.	.	.	I	.	G	-	.	E	.	.	.	.	.	.
POS Ram-03 JN184353.1 Consensus sec.	.	.	.	.	.	.	.	.	.	.	.	.	.	.	.	.	.	.	.	.	.	.	.	.	.	.	.	.	.	.	.	.	.	.	.	.	.	.	.	.	.	.	.	.	.	.	.	.	.
POS Ram-04 JN184353.1 Consensus sec.	.	.	.	.	.	.	.	.	.	.	.	.	.	.	.	.	.	.	.	.	.	.	.	.	.	.	.	.	K	.	.	.	.	.	.	.	.	.	.	.	T	.	E	.	.	.	.	.	.
POS Ram-06 JN184353.1 Consensus sec.	.	.	.	D	.	.	.	.	.	.	.	.	.	.	.	.	L	.	.	.	.	.	.	.	.	.	.	.	.	.	.	M	.	.	.	.	.	I	.	G	E	K	E	.	.	.	.	.	.
POS Ram-08 JN184353.1 Consensus sec.	.	.	.	D	.	.	.	.	.	.	.	.	.	.	.	.	L	.	.	.	.	.	.	.	.	.	.	.	.	.	.	M	.	.	.	.	.	I	.	G	E	K	E	.	.	.	.	.	.
POS Ram-09 JN184353.1 Consensus sec.	.	.	.	D	.	.	.	.	.	.	.	.	.	.	.	.	L	.	.	.	.	.	.	.	.	.	.	.	.	.	.	M	.	.	.	.	.	I	.	G	E	K	E	.	.	.	.	.	.
Position	161	162	163	164	165	166	167	168	169	170	171	172	173	174	175	176	177	178	179	180	181	182	183	184	185	186	187	188	189	190	191	192	193	194	195	196	197	198	199	200	201	202	203	204	205	206	207	208	209
JN184353.1 SRL isolate 166 gag protein gene	V	V	F	Q	Q	L	Q	T	V	A	M	Q	H	G	L	V	S	E	D	F	E	R	Q	M	A	Y	Y	A	T	T	W	T	S	K	D	I	L	E	V	L	A	M	M	P	G	N	R	A	Q
NEG Ram-13 JN184353.1 Consensus sec.	.	.	.	.	.	.	.	.	.	.	.	.	.	.	.	.	.	.	.	.	.	.	.	.	.	.	.	.	.	.	.	.	.	.	.	.	.	.	.	.	.	.	.	.	.	.	.	.	.
NEG Ram-15 JN184353.1 Consensus sec.	.	.	.	.	.	.	.	.	.	.	.	.	.	.	.	.	.	.	.	.	.	.	.	.	.	.	.	.	.	.	.	.	.	.	.	.	.	.	.	.	.	.	.	.	.	.	.	.	.
NEG Ram-17 JN184353.1 Consensus sec.	.	.	.	.	.	.	.	.	.	.	.	.	.	.	.	.	.	.	.	.	.	.	.	.	.	.	.	.	.	.	.	.	.	.	.	.	.	.	.	.	.	.	.	.	.	.	.	.	.
NEG Ram-02 JN184353.1 Consensus sec.	.	.	.	.	.	.	.	.	.	.	.	.	.	.	.	.	.	.	.	.	.	.	.	.	.	.	.	.	.	.	.	.	.	.	.	.	.	.	.	.	.	.	.	.	.	.	.	.	.
NEG Ram-05 JN184353.1 Consensus sec.	.	.	.	.	.	.	.	.	.	.	.	.	.	.	.	.	.	.	.	.	.	.	.	.	.	.	.	.	.	.	.	.	.	.	.	.	.	.	.	.	.	.	.	.	.	.	.	.	.
NEG Ram-07 JN184353.1 Consensus sec.	.	.	.	.	.	.	.	.	.	.	.	.	.	.	.	.	.	.	.	.	.	.	.	.	.	.	.	.	.	.	.	.	.	.	.	.	.	.	.	.	.	.	.	.	.	.	.	.	.
POS Ram-01 JN184353.1 Consensus sec.	.	.	.	.	.	.	.	.	.	.	.	.	.	.	.	.	.	.	.	.	.	.	.	.	.	.	.	.	.	.	.	.	.	.	.	.	.	.	.	.	.	.	.	.	.	.	.	.	.
POS Ram-12 JN184353.1 Consensus sec.	.	I	.	.	.	.	.	.	.	.	.	.	.	.	.	.	.	.	.	.	.	.	.	L	.	.	.	.	.	.	.	.	.	.	.	L	.	.	.	.	.	.	.	.	.	.	.	.	.
POS Ram-14 JN184353.1 Consensus sec.	.	I	.	.	.	.	.	.	.	.	.	.	.	.	.	.	.	.	.	.	.	.	.	.	.	.	.	.	.	.	.	.	.	.	.	L	.	.	.	.	.	.	.	.	.	.	.	.	.
POS Ram-18 JN184353.1 Consensus sec.	.	.	.	.	.	.	.	.	.	.	.	.	.	.	.	.	.	.	.	.	.	.	.	.	.	.	.	.	.	.	.	.	.	.	.	.	.	.	.	.	.	.	.	.	.	.	.	.	.
POS Ram-19 JN184353.1 Consensus sec.	.	I	.	.	.	.	.	.	.	.	.	.	.	.	.	.	.	.	.	.	.	.	.	.	.	.	.	.	.	.	.	.	.	.	.	L	.	.	.	.	.	.	.	.	.	.	.	.	.
POS Ram-03 JN184353.1 Consensus sec.	.	.	.	.	.	.	.	.	.	.	.	.	.	.	.	.	.	.	.	.	.	.	.	.	.	.	.	.	.	.	.	.	.	.	.	.	.	.	.	.	.	.	.	.	.	.	.	.	.
POS Ram-04 JN184353.1 Consensus sec.	.	.	.	.	.	.	.	.	.	.	.	.	.	.	.	.	.	.	.	.	.	.	.	.	.	.	.	.	.	.	.	.	.	.	.	.	.	.	.	.	.	.	.	.	.	.	.	.	.
POS Ram-06 JN184353.1 Consensus sec.	.	I	.	.	.	.	.	.	.	.	.	.	.	.	.	.	.	.	.	.	.	.	.	.	.	.	.	.	.	.	.	.	.	.	.	L	.	.	.	.	.	.	.	.	.	.	.	.	.
POS Ram-08 JN184353.1 Consensus sec.	.	I	.	.	.	.	.	.	.	.	.	.	.	.	.	.	.	.	.	.	.	.	.	.	.	.	.	.	.	.	.	.	.	.	.	L	.	.	.	.	.	.	.	.	.	.	.	.	.
POS Ram-09 JN184353.1 Consensus sec.	.	I	.	.	.	.	.	.	.	.	.	.	.	.	.	.	.	.	.	.	.	.	.	I	.	.	.	.	.	.	.	.	.	.	.	L	.	.	.	.	.	.	.	.	.	.	.	.	.
Position	241	242	243	244	245	246	247	248	249	250	251	252	253	254	255	256	257	258	259	260	261	262	263	264	265	266	267	268	269	270	271	272	273	274	275	276	277	278	279	280	281	282	283	284	285	286	287	288	289
JN184353.1 SRL isolate 166 gag protein gene	M	G	V	G	Q	T	N	Q	Q	A	S	Q	A	N	M	D	Q	A	R	Q	I	C	L	Q	W	V	I	N	A	L	R	S	V	R	H	M	S	H	R	P	G	N	P	M	L	V	K	Q	K
NEG Ram-13 JN184353.1 Consensus sec.	.	.	.	.	.	.	.	.	.	.	.	.	.	.	.	.	.	.	.	.	.	.	.	.	.	.	.	.	.	.	.	.	.	.	.	.	.	.	.	.	.	.	.	.	.	.	.	.	.
NEG Ram-15 JN184353.1 Consensus sec.	.	.	.	.	.	.	.	.	.	.	.	.	.	.	.	.	.	.	.	.	.	.	.	.	.	.	.	.	.	.	.	.	.	.	.	.	.	.	.	.	.	.	.	.	.	.	.	.	.
NEG Ram-17 JN184353.1 Consensus sec.	.	.	.	.	.	.	.	.	.	.	.	.	.	.	.	.	.	.	.	.	.	.	.	.	.	.	.	.	.	.	.	.	.	.	.	.	.	.	.	.	.	.	.	.	.	.	.	.	.
NEG Ram-02 JN184353.1 Consensus sec.	.	.	.	.	.	.	.	.	.	.	.	.	.	.	.	.	.	.	.	.	.	.	.	.	.	.	.	.	.	.	.	.	.	.	.	.	.	.	.	.	.	.	.	.	.	.	.	.	.
NEG Ram-05 JN184353.1 Consensus sec.	.	.	.	.	.	.	.	.	.	.	.	.	.	.	.	.	.	.	.	.	.	.	.	.	.	.	.	.	.	.	.	.	.	.	.	.	.	.	.	.	.	.	.	.	.	.	.	.	.
NEG Ram-07 JN184353.1 Consensus sec.	.	.	.	.	.	.	.	.	.	.	.	.	.	.	.	.	.	.	.	.	.	.	.	.	.	.	.	.	.	.	.	.	.	.	.	.	.	.	.	.	.	.	.	.	.	.	.	.	.
POS Ram-01 JN184353.1 Consensus sec.	.	.	.	.	.	.	.	.	.	.	.	.	.	.	.	.	.	.	.	.	.	.	.	.	.	.	.	.	.	.	.	.	.	.	.	.	.	.	.	.	.	.	.	.	.	.	.	.	.
POS Ram-12 JN184353.1 Consensus sec.	.	.	.	.	.	.	.	.	.	.	.	.	.	.	.	.	.	.	.	.	.	.	.	.	.	.	.	T	.	.	.	.	.	.	.	.	.	.	.	.	.	.	.	.	.	.	.	.	.
POS Ram-14 JN184353.1 Consensus sec.	.	.	.	.	.	.	.	.	.	.	.	.	.	.	.	.	.	.	.	.	.	.	.	.	.	.	.	.	.	.	.	.	.	.	.	.	.	.	K	.	.	.	.	.	.	.	.	.	.
POS Ram-18 JN184353.1 Consensus sec.	.	.	.	.	.	.	.	.	.	.	.	.	.	.	.	.	.	.	.	.	.	.	.	.	.	.	.	.	.	.	.	.	.	.	.	.	.	.	.	.	.	.	.	.	.	.	.	.	.
POS Ram-19 JN184353.1 Consensus sec.	.	.	.	.	.	.	.	.	.	.	.	.	.	.	.	.	.	.	.	.	.	.	.	.	.	.	.	.	.	.	.	.	.	.	.	.	.	.	K	.	.	.	.	.	.	.	.	.	.
POS Ram-03 JN184353.1 Consensus sec.	.	.	.	.	.	.	.	.	.	.	.	.	.	.	.	.	.	.	.	.	.	.	.	.	.	.	.	.	.	.	.	.	.	.	.	.	.	.	.	.	.	.	.	.	.	.	.	.	.
POS Ram-04 JN184353.1 Consensus sec.	.	.	.	.	.	.	.	.	.	.	.	.	.	.	.	.	.	.	.	.	L	.	.	.	.	.	.	.	.	.	.	.	.	.	.	.	.	.	.	.	.	.	.	.	.	.	.	.	.
POS Ram-06 JN184353.1 Consensus sec.	.	.	.	.	.	.	.	.	.	.	.	.	.	.	.	.	.	.	.	.	.	.	.	.	.	.	.	.	.	.	.	.	.	.	.	.	.	.	K	.	.	.	.	.	.	.	.	.	.
POS Ram-08 JN184353.1 Consensus sec.	.	.	.	.	.	.	.	.	.	.	.	.	.	.	.	.	.	.	.	.	.	.	.	.	.	.	.	.	.	.	.	.	.	.	.	.	.	.	K	.	.	.	.	.	.	.	.	.	.
POS Ram-09 JN184353.1 Consensus sec.	.	.	.	.	.	.	.	.	.	.	.	.	.	.	.	.	.	.	.	.	.	.	.	.	.	.	.	T	.	.	.	.	.	.	.	.	.	.	K	.	.	.	.	.	.	.	.	.	.
Position	321	322	323	324	325	326	327	328	329	330	331	332	333	334	335	336	337	338	339	340	341	342	343	344	345	346	347	348	349	350	351	352	353	354	355	356	357	358	359	360	361	362	363	364	365	366	367	368	369
JN184353.1 SRL isolate 166 gag protein gene	T	L	S	Y	T	N	A	S	T	D	C	Q	K	Q	M	N	R	V	L	G	T	R	V	Q	Q	A	T	V	E	E	K	M	Q	A	C	R	D	V	G	S	E	G	F	K	M	Q	L	L	A
NEG Ram-13 JN184353.1 Consensus sec.	.	.	.	.	.	.	.	.	.	.	.	.	.	.	.	.	.	.	.	.	.	.	.	.	.	.	.	.	.	.	.	.	.	.	.	.	.	.	.	.	.	.	.	.	.	.	.	.	.
NEG Ram-15 JN184353.1 Consensus sec.	.	.	.	.	.	.	.	.	.	.	.	.	.	.	.	.	.	.	.	.	.	.	.	.	.	.	.	.	.	.	.	.	.	.	.	.	.	.	.	.	.	.	.	.	.	.	.	.	.
NEG Ram-17 JN184353.1 Consensus sec.	.	.	.	.	.	.	.	.	.	.	.	.	.	.	.	.	.	.	.	.	.	.	.	.	.	.	.	.	.	.	.	.	.	.	.	.	.	.	.	.	.	.	.	.	.	.	.	.	.
NEG Ram-02 JN184353.1 Consensus sec.	.	.	.	.	.	.	.	.	.	.	.	.	.	.	.	.	.	.	.	.	.	.	.	.	.	.	.	.	.	.	.	.	.	.	.	.	.	.	.	.	.	.	.	.	.	.	.	.	.
NEG Ram-05 JN184353.1 Consensus sec.	.	.	.	.	.	.	.	.	.	.	.	.	.	.	.	.	.	.	.	.	.	.	.	.	.	.	.	.	.	.	.	.	.	.	.	.	.	.	.	.	.	.	.	.	.	.	.	.	.
NEG Ram-07 JN184353.1 Consensus sec.	.	.	.	.	.	.	.	.	.	.	.	.	.	.	.	.	.	.	.	.	.	.	.	.	.	.	.	.	.	.	.	.	.	.	.	.	.	.	.	.	.	.	.	.	.	.	.	.	.
POS Ram-01 JN184353.1 Consensus sec.	.	.	.	.	.	.	.	.	.	.	.	.	.	.	.	.	.	.	.	.	.	.	.	.	.	.	.	.	.	.	.	.	.	.	.	.	.	.	.	.	.	.	.	.	.	.	.	.	.
POS Ram-12 JN184353.1 Consensus sec.	.	.	.	.	.	.	.	.	.	.	.	.	.	.	.	D	.	.	.	.	.	.	.	.	.	.	.	.	.	.	.	.	.	.	.	.	.	.	.	.	.	.	.	.	.	.	.	.	.
POS Ram-14 JN184353.1 Consensus sec.	.	.	.	.	.	.	.	.	.	.	.	.	.	.	.	D	.	.	.	.	.	.	.	.	.	.	.	.	.	.	.	.	.	.	.	.	.	.	.	.	.	.	.	.	.	.	.	.	.
POS Ram-18 JN184353.1 Consensus sec.	.	.	.	.	.	.	.	.	.	.	.	.	.	.	.	.	.	.	.	.	.	.	.	.	.	.	.	.	.	.	.	.	.	.	.	.	.	.	.	.	.	.	.	.	.	.	.	.	.
POS Ram-19 JN184353.1 Consensus sec.	.	.	.	.	.	.	.	.	.	.	.	.	.	.	.	D	.	.	.	.	.	.	.	.	.	.	.	.	.	.	.	.	.	.	.	.	.	.	.	.	.	.	.	.	.	.	.	.	.
POS Ram-03 JN184353.1 Consensus sec.	.	.	.	.	.	.	.	.	.	.	.	.	.	.	.	.	.	.	.	.	.	.	.	.	.	.	.	.	.	.	.	.	.	.	.	.	.	.	.	.	.	.	.	.	.	.	.	.	.
POS Ram-04 JN184353.1 Consensus sec.	.	.	.	.	.	.	.	.	.	.	.	.	.	.	.	D	.	.	.	.	.	.	.	.	.	.	.	.	.	.	.	.	.	.	.	.	.	.	.	.	.	.	.	.	.	.	.	.	.
POS Ram-06 JN184353.1 Consensus sec.	.	.	.	.	.	.	.	.	.	.	.	.	.	.	.	D	.	.	.	.	.	.	.	.	.	.	.	.	.	.	.	.	.	.	.	.	.	.	.	.	.	.	.	.	.	.	.	.	.
POS Ram-08 JN184353.1 Consensus sec.	.	.	.	.	.	.	.	.	.	.	.	.	.	.	.	D	.	.	.	.	.	.	.	.	.	.	.	.	.	.	.	.	.	.	.	.	.	.	.	.	.	.	.	.	.	.	.	.	.
POS Ram-09 JN184353.1 Consensus sec.	.	.	.	.	.	.	.	.	.	.	.	.	.	.	.	D	.	.	.	.	.	.	.	.	.	.	.	.	.	.	.	.	.	.	.	.	.	.	.	.	.	.	.	.	.	.	.	.	.
Position	401	402	403	404	405	406	407	408	409	410	411	412	413	414	415	416	417	418	419	420	421	422	423	424	425	426	427	428	429	430	431	432	433	434	435	436	437	438	439	440	441	442	443
JN184353.1 SRL isolate 166 gag protein gene	R	Q	G	V	I	C	H	H	C	G	K	R	G	H	I	Q	K	D	C	R	Q	K	R	K	Q	Q	G	N	S	G	R	G	P	R	V	V	P	S	A	P	P	M	L
NEG Ram-13 JN184353.1 Consensus sec.	.	.	.	.	.	.	.	.	.	.	.	.	.	.	.	.	.	.	.	.	.	.	.	.	.	.	.	.	.	.	.	.	.	.	.	.	.	.	.	.	.	.	.
NEG Ram-15 JN184353.1 Consensus sec.	.	.	.	.	.	.	.	.	.	.	.	.	.	.	.	.	.	.	.	.	.	.	.	.	.	.	.	.	.	.	.	.	.	.	.	.	.	.	.	.	.	.	.
NEG Ram-17 JN184353.1 Consensus sec.	.	.	.	.	.	.	.	.	.	.	.	.	.	.	.	.	.	.	.	.	.	.	.	.	.	.	.	.	.	.	.	.	.	.	.	.	.	.	.	.	.	.	.
NEG Ram-02 JN184353.1 Consensus sec.	.	.	.	.	.	.	.	.	.	.	.	.	.	.	.	.	.	.	.	.	.	.	.	.	.	.	.	.	.	.	.	.	.	.	.	.	.	.	.	.	.	.	.
NEG Ram-05 JN184353.1 Consensus sec.	.	.	.	.	.	.	.	.	.	.	.	.	.	.	.	.	.	.	.	.	.	.	.	.	.	.	.	.	.	.	.	.	.	.	.	.	.	.	.	.	.	.	.
NEG Ram-07 JN184353.1 Consensus sec.	.	.	.	.	.	.	.	.	.	.	.	.	.	.	.	.	.	.	.	.	.	.	.	.	.	.	.	.	.	.	.	.	.	.	.	.	.	.	.	.	.	.	.
POS Ram-01 JN184353.1 Consensus sec.	.	.	.	.	.	.	.	.	.	.	.	.	.	.	.	.	.	.	.	.	.	.	.	.	.	.	.	.	.	.	.	.	.	.	.	.	.	.	.	.	.	.	.
POS Ram-12 JN184353.1 Consensus sec.	.	.	.	I	.	.	.	.	.	.	.	.	.	.	M	.	.	.	.	.	R	?	?	.	.	.	.	.	K	.	.	.	.	.	.	.	.	.	.	.	.	.	.
POS Ram-14 JN184353.1 Consensus sec.	.	.	.	I	.	.	.	.	.	.	.	.	.	.	M	.	.	.	.	.	.	?	?	.	.	.	.	.	K	.	.	.	.	.	.	.	.	.	.	.	.	.	.
POS Ram-18 JN184353.1 Consensus sec.	.	.	.	.	.	.	.	.	.	.	.	.	.	.	.	.	.	.	.	.	.	.	.	.	.	.	.	.	.	.	.	.	.	.	.	.	.	.	.	.	.	.	.
POS Ram-19 JN184353.1 Consensus sec.	.	.	.	I	.	.	.	.	.	.	.	.	.	.	M	.	.	.	.	.	.	?	?	.	.	.	.	.	K	.	.	.	.	.	.	.	.	.	.	.	.	.	.
POS Ram-03 JN184353.1 Consensus sec.	.	.	.	.	.	.	.	.	.	.	.	.	.	.	.	.	.	.	.	.	.	.	.	.	.	.	.	.	.	.	.	.	.	.	.	.	.	.	.	.	.	.	.
POS Ram-04 JN184353.1 Consensus sec.	.	.	.	I	T	.	.	.	.	.	.	.	.	.	M	.	.	.	.	.	.	.	K	.	.	.	.	.	.	K	.	.	.	.	.	.	.	.	.	.	.	.	.
POS Ram-06 JN184353.1 Consensus sec.	.	.	.	I	T	.	.	.	.	.	.	.	.	.	M	.	.	.	.	.	R	?	?	.	.	.	.	.	K	.	.	.	.	.	.	.	.	.	.	.	.	.	.
POS Ram-08 JN184353.1 Consensus sec.	.	.	.	I	.	.	.	.	.	.	.	.	.	.	M	.	.	.	.	.	.	?	?	.	.	.	.	.	K	.	.	.	.	.	.	.	.	.	.	.	.	.	.
POS Ram-09 JN184353.1 Consensus sec.	.	.	.	I	.	.	.	.	.	.	.	.	.	.	M	.	.	.	.	.	R	?	?	.	.	.	.	.	K	.	.	.	.	.	.	.	.	.	.	.	.	.	.
[truncated: 31 more columns]

[truncated: 3 more sheets: ALL sequence JN184354.1, Variants for ELISA peptides, ELISA Peptides]
